# Supplementary material for: Structure, clustering and functional insights of repeats configurations in the upstream promoter region of the human coding genes
Source: BMC Genomics. 2018 Dec 11;19(Suppl 8):862. doi: 10.1186/s12864-018-5196-6 (PMC6288848; doi:10.1186/s12864-018-5196-6)
Supplement: Supplementary file 1 — List of genes with configurations of Repeats in the upstream promoter region of the human genes. (XLSX 321 kb) [file 12864_2018_5196_MOESM1_ESM.xlsx]

## Sheet: List of Genes
GeneID:4038	|Low_complexity|
GeneID:152559	|Low_complexity|LINE/L1|ERV1|
GeneID:27068	|LINE/L2|LINE/L2|Alu|Alu|
GeneID:123036	|ERV1|
GeneID:1519	|Simple_repeat|Alu|hAT-Tip100|
GeneID:1510	|ERVL-MaLR|
GeneID:11328	|Low_complexity|Alu|
GeneID:1512	|Simple_repeat|Low_complexity|Low_complexity|Low_complexity|
GeneID:4745	|Low_complexity|
GeneID:4034	|MIR|
GeneID:4035	|Simple_repeat|
GeneID:4036	|Simple_repeat|Low_complexity|Low_complexity|
GeneID:4037	|Simple_repeat|Simple_repeat|Low_complexity|Low_complexity|
GeneID:89849	|Low_complexity|LINE/L2|
GeneID:7036	|LINE/L2|
GeneID:100288485	|LINE/L1|LINE/L1|ERVL|
GeneID:157724	|Low_complexity|Alu|LINE/L1|
GeneID:338339	|ERVL-MaLR|
GeneID:26258	|ERVL-MaLR|Alu|
GeneID:26257	|Simple_repeat|
GeneID:26256	|Alu|
GeneID:26254	|TcMar-Tigger|
GeneID:26253	|Alu|Alu|
GeneID:26251	|Simple_repeat|
GeneID:89846	|Simple_repeat|Simple_repeat|ERVK|
GeneID:133558	|hAT-Charlie|
GeneID:7033	|Alu|
GeneID:94134	|MIR|
GeneID:282890	|LINE/L1|
GeneID:340602	|Simple_repeat|hAT-Tip100|Low_complexity|
GeneID:4747	|Simple_repeat|
GeneID:282679	|Low_complexity|LINE/L1|Alu|
GeneID:391059	|Low_complexity|ERV1|Alu|
GeneID:390231	|ERVL-MaLR|LINE/L1|LINE/L1|
GeneID:4033	|MIR|Alu|
GeneID:54714	|LINE/L1|
GeneID:390892	|Simple_repeat|LINE/L1|LINE/L1|Alu|LINE/L1|
GeneID:3052	|hAT-Charlie|ERVL|
GeneID:1514	|LINE/L1|Alu|
GeneID:253260	|Low_complexity|Simple_repeat|
GeneID:1515	|Simple_repeat|Alu|Alu|
GeneID:3400	|Low_complexity|
GeneID:29088	|MIR|
GeneID:4741	|Low_complexity|
GeneID:22932	|LINE/L1|
GeneID:647087	|ERV1|
GeneID:22933	|LINE/L2|
GeneID:8290	|Alu|Alu|
GeneID:8291	|LINE/L1|LINE/L2|ERVL-MaLR|
GeneID:8292	|Low_complexity|
GeneID:199720	|Low_complexity|
GeneID:8294	|ERV1|
GeneID:79068	|LINE/L2|Alu|
GeneID:6528	|MIR|MIR|MIR|Alu|
GeneID:6529	|Low_complexity|Low_complexity|Low_complexity|Low_complexity|
GeneID:347475	|CR1|Alu|
GeneID:6524	|LINE/L2|Alu|ERVL|Alu|
GeneID:6525	|MIR|MIR|
GeneID:6526	|Simple_repeat|
GeneID:6527	|Alu|
GeneID:79064	|LINE/L1|
GeneID:6521	|MIR|
GeneID:79066	|Alu|ERVL-MaLR|
GeneID:163479	|Alu|MIR|
GeneID:9330	|Alu|
GeneID:26259	|LINE/L2|LINE/L1|
GeneID:64180	|Simple_repeat|Alu|Alu|
GeneID:9444	|Low_complexity|Low_complexity|Low_complexity|
GeneID:114876	|Low_complexity|Alu|
GeneID:80045	|Low_complexity|
GeneID:39	|Low_complexity|
GeneID:23760	|LINE/L2|
GeneID:7216	|LINE/L2|hAT-Tip100|LINE/L1|
GeneID:128025	|Simple_repeat|Alu|
GeneID:645382	|Alu|
GeneID:107080638	|ERV1|hAT-Charlie|
GeneID:23762	|LINE/L1|Alu|
GeneID:89845	|Alu|MIR|Alu|MIR|MIR|
GeneID:9337	|MIR|
GeneID:85865	|ERVL-MaLR|
GeneID:6296	|LINE/L2|
GeneID:6297	|MIR|Alu|Alu|
GeneID:644168	|Low_complexity|
GeneID:6295	|Alu|Alu|
GeneID:90342	|Alu|
GeneID:6291	|LINE/L1|Alu|
GeneID:653602	|Low_complexity|Low_complexity|
GeneID:107986873	|MIR|Low_complexity|LINE/L1|Alu|
GeneID:55534	|Simple_repeat|Simple_repeat|Simple_repeat|
GeneID:107986876	|MIR|
GeneID:107986877	|Other|ERVL|
GeneID:107986879	|MIR|TcMar-Mariner|
GeneID:284992	|Alu|
GeneID:375449	|Low_complexity|MIR|
GeneID:284996	|Alu|
GeneID:200186	|Simple_repeat|
GeneID:120103	|MIR|Low_complexity|Low_complexity|
GeneID:79684	|LINE/L1|
GeneID:57037	|Simple_repeat|Low_complexity|
GeneID:2549	|Simple_repeat|Low_complexity|Simple_repeat|
GeneID:348013	|Low_complexity|LINE/L1|
GeneID:79683	|Low_complexity|Simple_repeat|
GeneID:90693	|LINE/L1|Alu|LINE/L1|
GeneID:3431	|Alu|
GeneID:90167	|Simple_repeat|Simple_repeat|LINE/L1|hAT-Charlie|
GeneID:51816	|Simple_repeat|Simple_repeat|MIR|
GeneID:3190	|LINE/L2|
GeneID:390093	|LINE/L2|
GeneID:51747	|Alu|Simple_repeat|Simple_repeat|Simple_repeat|LINE/L2|
GeneID:54994	|Low_complexity|
GeneID:54997	|Low_complexity|Alu|
GeneID:51744	|Alu|
GeneID:55734	|hAT-Charlie|LINE/L2|Simple_repeat|LINE/L2|Alu|
GeneID:54993	|MIR|Simple_repeat|Alu|
GeneID:51218	|Alu|
GeneID:4868	|Simple_repeat|Alu|Low_complexity|Alu|
GeneID:54998	|Alu|
GeneID:503834	|Alu|Alu|Alu|
GeneID:503835	|hAT|
GeneID:2193	|MIR|Alu|
GeneID:2192	|LINE/L1|
GeneID:2195	|MIR|
GeneID:2194	|Low_complexity|Low_complexity|Low_complexity|Low_complexity|
GeneID:2197	|Alu|
GeneID:2196	|hAT-Blackjack|
GeneID:25843	|LINE/L2|TcMar-Tigger|
GeneID:25842	|Low_complexity|Simple_repeat|
GeneID:25841	|Low_complexity|hAT-Charlie|
GeneID:25840	|Alu|Low_complexity|LINE/L1|LINE/L1|ERV1|
GeneID:25844	|LINE/L2|
GeneID:58191	|Low_complexity|
GeneID:58190	|MIR|MIR|
GeneID:348174	|Alu|MIR|hAT-Tip100|
GeneID:84962	|Low_complexity|
GeneID:9521	|Low_complexity|Simple_repeat|
GeneID:54210	|LINE/L1|
GeneID:84967	|LINE/L2|ERV1|Alu|ERV1|
GeneID:84966	|Low_complexity|
GeneID:84969	|Low_complexity|Simple_repeat|Low_complexity|Low_complexity|
GeneID:107986352	|Low_complexity|Low_complexity|ERVL-MaLR|Alu|ERVL-MaLR|
GeneID:728695	|Alu|
GeneID:438	|Alu|
GeneID:84219	|Alu|LINE/L2|Alu|
GeneID:84218	|TcMar-Tigger|
GeneID:117196	|MIR|
GeneID:117194	|LINE/L1|LINE/L2|Simple_repeat|LINE/L2|
GeneID:117195	|Alu|LINE/L1|Alu|Low_complexity|MIR|
GeneID:51451	|Alu|LINE/L1|
GeneID:58524	|Low_complexity|
GeneID:107985527	|MIR|MIR|ERVL-MaLR|
GeneID:2999	|ERVL-MaLR|Alu|
GeneID:10767	|LINE/L2|Alu|
GeneID:10765	|MIR|LINE/L1|
GeneID:10762	|Alu|
GeneID:10763	|MIR|Simple_repeat|MIR|
GeneID:10761	|LINE/L2|hAT-Charlie|LINE/L2|
GeneID:2990	|Alu|ERVL|
GeneID:2992	|MIR|Alu|MIR|
GeneID:2994	|Low_complexity|MIR|hAT-Charlie|
GeneID:2997	|Satellite|
GeneID:2996	|hAT-Charlie|ERVL-MaLR|
GeneID:105371215	|MIR|MIR|ERVL-MaLR|Alu|Alu|
GeneID:63940	|Low_complexity|
GeneID:116113	|Low_complexity|
GeneID:116115	|MIR|MIR|Alu|
GeneID:158046	|Low_complexity|Low_complexity|Low_complexity|
GeneID:27333	|Simple_repeat|
GeneID:27332	|LINE/L2|Alu|
GeneID:4061	|Low_complexity|MIR|Simple_repeat|
GeneID:27330	|Simple_repeat|
GeneID:23284	|Low_complexity|Simple_repeat|Simple_repeat|
GeneID:138715	|Alu|LINE/L2|hAT|
GeneID:27334	|LINE/L2|
GeneID:93589	|LINE/L1|LINE/L2|LINE/L1|
GeneID:28996	|Low_complexity|Simple_repeat|
GeneID:3358	|Simple_repeat|
GeneID:3359	|Low_complexity|LINE/L1|Alu|
GeneID:29789	|MIR|
GeneID:105370295	|Simple_repeat|
GeneID:29785	|MIR|MIR|LINE/L2|
GeneID:3352	|Unknown|Alu|
GeneID:3822	|MIR|
GeneID:3823	|MIR|
GeneID:3820	|hAT|
GeneID:3821	|LINE/L1|LINE/L1|
GeneID:9240	|Simple_repeat|
GeneID:9717	|LINE/L2|Alu|
GeneID:23363	|Simple_repeat|Simple_repeat|
GeneID:9712	|MIR|
GeneID:9245	|Simple_repeat|Low_complexity|Simple_repeat|Low_complexity|
GeneID:9246	|Alu|
GeneID:9247	|Alu|
GeneID:9249	|hAT-Charlie|
GeneID:2071	|Low_complexity|Alu|Alu|ERVL|
GeneID:9718	|LINE/L2|
GeneID:148014	|MIR|Alu|Simple_repeat|LINE/L2|LINE/L2|
GeneID:55062	|Simple_repeat|MIR|
GeneID:55061	|Low_complexity|Low_complexity|Low_complexity|
GeneID:55066	|Alu|LINE/L2|
GeneID:55065	|Alu|Alu|
GeneID:55069	|Simple_repeat|Alu|LINE/L1|Alu|
GeneID:5176	|Alu|Alu|LINE/L1|Alu|
GeneID:5175	|LINE/L1|hAT|Alu|Alu|Alu|
GeneID:5172	|hAT-Charlie|
GeneID:5173	|Simple_repeat|Low_complexity|
GeneID:5170	|Simple_repeat|MIR|Alu|Alu|
GeneID:100310846	|hAT-Charlie|Alu|
GeneID:445815	|Low_complexity|MIR|
GeneID:5178	|LINE/L1|
GeneID:5179	|MIR|
GeneID:203062	|MIR|
GeneID:105378193	|ERVL|ERVL|
GeneID:203068	|LINE/L2|
GeneID:203069	|MIR|TcMar-Mariner|
GeneID:23030	|MIR|
GeneID:85369	|ERV1|Alu|
GeneID:23032	|hAT-Charlie|
GeneID:23521	|Alu|Simple_repeat|Alu|MIR|
GeneID:23034	|Simple_repeat|Simple_repeat|
GeneID:26007	|Low_complexity|
GeneID:55248	|LINE/L2|MIR|LINE/L2|
GeneID:55249	|Alu|Simple_repeat|
GeneID:23038	|MIR|
GeneID:55247	|TcMar-Tigger|
GeneID:23528	|Low_complexity|LINE/L1|Alu|LINE/L1|Alu|
GeneID:26009	|Low_complexity|Simple_repeat|LINE/L2|
GeneID:85364	|Low_complexity|LINE/L1|MIR|
GeneID:55243	|Simple_repeat|
GeneID:55240	|LINE/L2|LINE/L2|LINE/L2|
GeneID:11145	|ERV1|ERV1|ERVL-MaLR|
GeneID:11146	|MIR|
GeneID:100132247	|LINE/L2|MIR|
GeneID:11140	|Simple_repeat|
GeneID:11142	|Alu|LINE/L1|ERV1|
GeneID:81870	|Alu|
GeneID:81872	|Alu|
GeneID:11149	|Low_complexity|Low_complexity|
GeneID:81875	|Low_complexity|Alu|
GeneID:81876	|MIR|MIR|Simple_repeat|
GeneID:65258	|Low_complexity|Low_complexity|MIR|LINE/L2|LINE/L1|
GeneID:100129520	|Simple_repeat|
GeneID:84263	|Alu|hAT-Charlie|
GeneID:79838	|LINE/L1|ERV1|Alu|
GeneID:140901	|Low_complexity|Alu|LINE/L1|
GeneID:140902	|Low_complexity|
GeneID:1073	|MIR|
GeneID:1071	|hAT-Charlie|LINE/L1|
GeneID:1070	|hAT-Charlie|LINE/L2|
GeneID:1075	|Low_complexity|MIR|LINE/L2|
GeneID:440836	|LINE/L1|Alu|ERV1|
GeneID:100505573	|Low_complexity|Simple_repeat|
GeneID:101059915	|MIR|
GeneID:388951	|LINE/L1|Alu|Simple_repeat|Alu|LINE/L1|Alu|
GeneID:5900	|Low_complexity|Alu|
GeneID:101059918	|Alu|Simple_repeat|
GeneID:8590	|MIR|
GeneID:50999	|Alu|
GeneID:101929400	|LINE/L2|MIR|LTR/ERVL|
GeneID:8048	|Alu|MIR|
GeneID:123624	|MIR|hAT-Charlie|
GeneID:1215	|hAT-Charlie|Simple_repeat|
GeneID:1213	|Alu|
GeneID:1212	|Alu|
GeneID:1211	|MIR|Low_complexity|
GeneID:23586	|LINE/L1|LINE/L1|
GeneID:54578	|Simple_repeat|
GeneID:126231	|LINE/L1|Low_complexity|
GeneID:401145	|Simple_repeat|
GeneID:8629	|Low_complexity|LTR/ERVL-MaLR|ERVL-MaLR|TcMar-Tigger|
GeneID:645177	|Alu|Alu|MIR|
GeneID:22928	|ERVL|Alu|MIR|Low_complexity|Alu|
GeneID:22925	|MIR|ERVL|
GeneID:8620	|Alu|Alu|
GeneID:22927	|Simple_repeat|LINE/L2|LINE/L2|LINE/L2|
GeneID:22926	|Low_complexity|
GeneID:127018	|LINE/L1|
GeneID:22920	|Simple_repeat|LINE/L2|
GeneID:8626	|ERV1|
GeneID:22934	|MIR|
GeneID:387680	|MIR|
GeneID:147660	|Alu|
GeneID:54577	|Alu|
GeneID:163049	|ERVL|Alu|
GeneID:10007	|Low_complexity|MIR|
GeneID:254228	|Low_complexity|LINE/L1|Simple_repeat|LINE/L1|
GeneID:729431	|LINE/L1|ERV1|Alu|
GeneID:101060200	|ERVL|
GeneID:117289	|Simple_repeat|LINE/L1|
GeneID:102724877	|MIR|ERVL-MaLR|
GeneID:222658	|Alu|
GeneID:415117	|LINE/L1|Simple_repeat|Alu|LINE/L1|LINE/L1|LINE/L1|
GeneID:81127	|LINE/L1|
GeneID:84187	|Simple_repeat|
GeneID:729873	|TcMar-Tigger|
GeneID:339318	|Low_complexity|
GeneID:80816	|Simple_repeat|Low_complexity|
GeneID:79473	|Low_complexity|
GeneID:729877	|TcMar-Tigger|
GeneID:84181	|Simple_repeat|LINE/L2|
GeneID:165918	|Alu|Alu|
GeneID:113278	|MIR|MIR|ERV1|
GeneID:84189	|Low_complexity|
GeneID:84188	|LINE/L1|
GeneID:2395	|MIR|Simple_repeat|Alu|Alu|
GeneID:100287478	|Simple_repeat|LINE/L1|
GeneID:341947	|Simple_repeat|LINE/L1|Alu|
GeneID:91694	|Low_complexity|
GeneID:152185	|Alu|Alu|
GeneID:7022	|Low_complexity|
GeneID:7023	|Low_complexity|Low_complexity|
GeneID:146556	|TcMar-Tigger|Alu|TcMar-Tigger|hAT-Charlie|Alu|hAT-Charlie|
GeneID:7021	|Low_complexity|Low_complexity|
GeneID:7027	|Simple_repeat|Simple_repeat|
GeneID:118788	|MIR|
GeneID:7025	|Simple_repeat|Simple_repeat|
GeneID:113189	|Low_complexity|MIR|
GeneID:221	|MIR|MIR|MIR|
GeneID:222	|ERVL-MaLR|ERV1|
GeneID:223	|Alu|Alu|Alu|
GeneID:224	|LINE/L2|ERV1|
GeneID:225	|LINE/L2|LINE/L1|
GeneID:226	|Alu|Alu|
GeneID:6883	|Alu|Alu|LINE/L1|Alu|
GeneID:147686	|ERV1|
GeneID:6881	|LINE/L2|MIR|
GeneID:887	|Simple_repeat|
GeneID:79020	|LINE/L1|LINE/L1|
GeneID:6886	|MIR|
GeneID:6884	|Alu|Alu|
GeneID:100463285	|Alu|Alu|
GeneID:151011	|Low_complexity|ERV1|Low_complexity|ERV1|
GeneID:10320	|MIR|
GeneID:100463289	|Simple_repeat|
GeneID:9873	|Simple_repeat|MIR|MIR|
GeneID:9871	|Low_complexity|MIR|LINE/L2|hAT-Charlie|
GeneID:9877	|LINE/L1|Alu|LINE/L1|
GeneID:9874	|LINE/L1|Alu|LINE/L1|
GeneID:9879	|Alu|Alu|
GeneID:254050	|ERV1|ERVL-MaLR|ERVL-MaLR|
GeneID:284058	|Simple_repeat|LINE/L1|LINE/L2|
GeneID:6522	|Low_complexity|
GeneID:150946	|Low_complexity|Low_complexity|MIR|
GeneID:146330	|Low_complexity|Low_complexity|Simple_repeat|
GeneID:6523	|MIR|MIR|
GeneID:130507	|Alu|Simple_repeat|
GeneID:130502	|LINE/L1|
GeneID:598	|Simple_repeat|MIR|Alu|LINE/L1|Alu|
GeneID:90576	|Alu|Simple_repeat|Alu|LINE/L1|Alu|
GeneID:661	|MIR|
GeneID:219	|LINE/L1|
GeneID:115265	|Simple_repeat|
GeneID:54885	|MIR|
GeneID:147949	|LINE/L2|ERVL|
GeneID:4311	|ERVL|Alu|ERVL|
GeneID:84326	|Low_complexity|
GeneID:3109	|Low_complexity|
GeneID:4313	|ERV1|ERV1|LINE/L2|
GeneID:219537	|Alu|LINE/L2|Alu|
GeneID:389384	|Alu|MIR|
GeneID:56128	|MIR|MIR|tRNA|LINE/L1|
GeneID:56126	|LINE/L2|
GeneID:105377021	|Simple_repeat|Low_complexity|
GeneID:56124	|LINE/L2|
GeneID:56122	|LINE/L2|Simple_repeat|Simple_repeat|
GeneID:56123	|MIR|
GeneID:1146	|Simple_repeat|Simple_repeat|Alu|
GeneID:1145	|LINE/L2|Alu|Alu|
GeneID:57658	|MIR|
GeneID:57657	|Low_complexity|Simple_repeat|LINE/L2|
GeneID:57655	|LINE/L2|Alu|
GeneID:57654	|Alu|LINE/L2|LINE/L2|
GeneID:50604	|hAT|Simple_repeat|MIR|
GeneID:57650	|LINE/L2|
GeneID:100130827	|Low_complexity|
GeneID:9747	|Simple_repeat|Simple_repeat|Alu|
GeneID:79868	|Alu|Alu|Alu|Alu|ERV1|
GeneID:4318	|Simple_repeat|MIR|Alu|
GeneID:212	|MIR|MIR|MIR|
GeneID:128637	|MIR|hAT-Tip100|Alu|na|
GeneID:195827	|Simple_repeat|Alu|
GeneID:6812	|Low_complexity|Low_complexity|MIR|
GeneID:1855	|Low_complexity|Low_complexity|Simple_repeat|Low_complexity|Low_complexity|
GeneID:1854	|LINE/L2|LINE/L1|
GeneID:338599	|MIR|Alu|Simple_repeat|CR1|
GeneID:80232	|Low_complexity|Low_complexity|Simple_repeat|
GeneID:80235	|Low_complexity|Low_complexity|Alu|
GeneID:80237	|LINE/L1|Alu|LINE/L1|
GeneID:200576	|MIR|
GeneID:8987	|MIR|LINE/L2|LINE/L2|LINE/L2|
GeneID:107984820	|Alu|
GeneID:107985355	|LTR/ERVL|ERVL|Alu|LINE/L1|Alu|
GeneID:65065	|LINE/L1|Alu|hAT-Charlie|hAT-Charlie|
GeneID:65061	|Alu|Simple_repeat|LINE/L2|
GeneID:3745	|Low_complexity|Simple_repeat|Simple_repeat|LINE/L2|LINE/L2|Simple_repeat|
GeneID:65062	|ERV1|Simple_repeat|ERV1|
GeneID:349149	|Low_complexity|
GeneID:121391	|CR1|
GeneID:148229	|Simple_repeat|Low_complexity|LINE/L2|
GeneID:2907	|Low_complexity|LINE/L1|
GeneID:8224	|Low_complexity|LINE/L2|Alu|LINE/L2|LINE/L2|
GeneID:57541	|Alu|
GeneID:139411	|Low_complexity|
GeneID:148223	|LINE/L1|Alu|LINE/L1|Alu|Alu|
GeneID:317671	|Alu|
GeneID:8835	|MIR|Alu|
GeneID:28951	|Low_complexity|Low_complexity|
GeneID:28956	|MIR|Simple_repeat|
GeneID:8831	|Low_complexity|
GeneID:8832	|LINE/L2|Simple_repeat|MIR|
GeneID:28955	|LINE/L2|Simple_repeat|
GeneID:2902	|Simple_repeat|
GeneID:28958	|LINE/L2|Alu|
GeneID:284194	|MIR|
GeneID:8838	|LINE/L1|LINE/L1|
GeneID:120379	|MIR|
GeneID:2903	|Simple_repeat|MIR|ERVL-MaLR|
GeneID:154288	|Simple_repeat|Alu|Alu|Low_complexity|
GeneID:2676	|Low_complexity|MIR|
GeneID:8227	|Low_complexity|Low_complexity|Simple_repeat|Alu|
GeneID:144568	|Alu|LINE/L1|Alu|
GeneID:2677	|Alu|Alu|
GeneID:51004	|MIR|Alu|Alu|Alu|Alu|
GeneID:51005	|Simple_repeat|
GeneID:51006	|Simple_repeat|
GeneID:51559	|Low_complexity|Gypsy|
GeneID:4908	|Simple_repeat|
GeneID:4909	|Low_complexity|Satellite|Satellite|
GeneID:51002	|ERVL|
GeneID:4904	|MIR|
GeneID:4905	|Low_complexity|Low_complexity|
GeneID:51550	|MIR|
GeneID:4907	|Simple_repeat|LINE/L1|
GeneID:51008	|Alu|MIR|TcMar-Tigger|MIR|Alu|
GeneID:51009	|Low_complexity|
GeneID:4902	|Low_complexity|Low_complexity|Simple_repeat|
GeneID:51555	|Low_complexity|LINE/L2|
GeneID:283254	|LINE/L2|
GeneID:23208	|LINE/L1|Alu|LINE/L1|Low_complexity|
GeneID:8226	|Alu|
GeneID:2768	|ERVL|Alu|LINE/L2|
GeneID:2769	|Simple_repeat|Alu|Alu|MIR|LINE/L2|
GeneID:2766	|Alu|Alu|
GeneID:2767	|Low_complexity|Simple_repeat|Alu|Alu|
GeneID:23201	|Simple_repeat|LINE/L1|
GeneID:100506144	|MIR|Low_complexity|hAT-Charlie|
GeneID:23207	|Alu|Alu|
GeneID:8317	|LINE/L2|
GeneID:23205	|ERVL-MaLR|
GeneID:23204	|Alu|
GeneID:11318	|Alu|MIR|LINE/L1|Simple_repeat|LINE/L1|
GeneID:11319	|Simple_repeat|Low_complexity|MIR|
GeneID:83985	|Simple_repeat|hAT|
GeneID:83982	|Low_complexity|LINE/L1|
GeneID:83983	|MIR|MIR|
GeneID:11313	|CR1|MIR|MIR|Alu|
GeneID:11314	|Simple_repeat|Low_complexity|Simple_repeat|Simple_repeat|Simple_repeat|
GeneID:11315	|Low_complexity|LINE/L2|LINE/L1|ERV1|ERV1|
GeneID:11316	|MIR|MIR|
GeneID:11317	|Low_complexity|MIR|Alu|
GeneID:254065	|Simple_repeat|
GeneID:105373985	|hAT-Charlie|
GeneID:5805	|Alu|
GeneID:105372824	|Alu|Alu|LINE/L1|
GeneID:64816	|ERV1|ERV1|
GeneID:10959	|Alu|Alu|Alu|
GeneID:64761	|LINE/L1|Alu|
GeneID:100132146	|LINE/L1|LINE/L1|Alu|
GeneID:2296	|Simple_repeat|Low_complexity|Low_complexity|Low_complexity|
GeneID:10951	|Alu|LINE/L2|Alu|LINE/L2|
GeneID:10406	|MIR|LINE/L2|MIR|
GeneID:10953	|LINE/L2|LINE/L2|ERV1|
GeneID:23246	|Low_complexity|Low_complexity|Low_complexity|Low_complexity|
GeneID:10403	|MIR|Low_complexity|
GeneID:64763	|Simple_repeat|
GeneID:10401	|Low_complexity|
GeneID:10482	|LINE/L2|
GeneID:8220	|Alu|Alu|Alu|
GeneID:3350	|Alu|
GeneID:23587	|Low_complexity|Low_complexity|
GeneID:23580	|Low_complexity|
GeneID:161882	|hAT-Tip100|
GeneID:6294	|MIR|
GeneID:54819	|Low_complexity|MIR|Alu|
GeneID:129080	|Low_complexity|Low_complexity|MIR|MIR|Simple_repeat|
GeneID:199920	|Simple_repeat|Simple_repeat|Simple_repeat|Simple_repeat|Alu|
GeneID:345757	|ERV1|LINE/L1|ERV1|
GeneID:196740	|LINE/L2|LINE/L2|
GeneID:64766	|LINE/L2|LINE/L2|LINE/L1|Alu|
GeneID:3351	|Low_complexity|
GeneID:23469	|hAT-Charlie|LINE/L2|MIR|
GeneID:1687	|hAT-Charlie|ERV1|LINE/L2|LINE/L2|
GeneID:26499	|Alu|hAT|
GeneID:9502	|Low_complexity|Alu|
GeneID:9501	|Simple_repeat|Alu|
GeneID:2294	|Low_complexity|Low_complexity|Low_complexity|Low_complexity|
GeneID:9058	|Simple_repeat|LINE/L2|MIR|LINE/L2|
GeneID:9055	|LINE/L1|LINE/L1|
GeneID:219899	|MIR|MIR|
GeneID:9057	|Alu|
GeneID:26492	|Low_complexity|MIR|
GeneID:9051	|Simple_repeat|MIR|MIR|
GeneID:26494	|Low_complexity|hAT-Charlie|MIR|
GeneID:9053	|Simple_repeat|
GeneID:9052	|MIR|
GeneID:55655	|hAT-Charlie|Alu|Alu|
GeneID:55654	|Alu|
GeneID:55657	|Alu|ERVL-MaLR|LINE/L2|
GeneID:65992	|LINE/L1|Alu|LINE/L1|Simple_repeat|Simple_repeat|Alu|
GeneID:7905	|Low_complexity|
GeneID:55650	|LINE/L2|
GeneID:55653	|hAT-Charlie|hAT-Charlie|hAT-Tip100|Alu|
GeneID:55652	|MIR|
GeneID:135114	|Low_complexity|MIR|hAT-Charlie|
GeneID:55659	|ERV1|LTR/ERVL|
GeneID:55658	|Low_complexity|LINE/L2|Alu|
GeneID:146894	|hAT-Charlie|LINE/L1|hAT-Charlie|
GeneID:256356	|Low_complexity|Alu|
GeneID:81466	|TcMar-Tigger|TcMar-Tigger|
GeneID:8455	|Simple_repeat|Alu|LINE/L2|
GeneID:286753	|Simple_repeat|Simple_repeat|
GeneID:8453	|Low_complexity|
GeneID:10973	|CR1|
GeneID:8451	|TcMar-Tigger|
GeneID:5236	|MIR|MIR|
GeneID:401335	|Alu|
GeneID:8458	|MIR|
GeneID:8459	|Low_complexity|Simple_repeat|hAT-Charlie|MIR|
GeneID:4013	|MIR|Simple_repeat|
GeneID:4010	|Low_complexity|Low_complexity|Simple_repeat|Low_complexity|Low_complexity|
GeneID:101929097	|Alu|
GeneID:4017	|LINE/L2|MIR|LINE/L2|
GeneID:4014	|LINE/L2|MIR|LINE/L2|MIR|
GeneID:4018	|LINE/L1|LINE/L1|MIR|
GeneID:1539	|Low_complexity|Low_complexity|
GeneID:285598	|MIR|MIR|
GeneID:254263	|Low_complexity|
GeneID:26275	|MIR|hAT-Tip100|
GeneID:26277	|MIR|Alu|Alu|
GeneID:26276	|Alu|LINE/L1|Alu|
GeneID:26271	|hAT|
GeneID:26270	|Alu|hAT-Tip100|ERVL-MaLR|Alu|
GeneID:26273	|Low_complexity|
GeneID:3354	|CR1|
GeneID:26279	|Simple_repeat|Alu|LINE/L1|Alu|
GeneID:26278	|MIR|
GeneID:93323	|Low_complexity|
GeneID:81545	|MIR|
GeneID:137994	|Low_complexity|Simple_repeat|Low_complexity|Simple_repeat|Low_complexity|
GeneID:107987035	|MIR|MIR|CR1|
GeneID:8864	|LINE/L2|
GeneID:1365	|Alu|
GeneID:81603	|Low_complexity|Low_complexity|Low_complexity|
GeneID:81602	|LINE/L1|hAT-Charlie|LINE/L1|
GeneID:729665	|Alu|LINE/L2|MIR|ERVL|
GeneID:1496	|Low_complexity|Low_complexity|LINE/L2|Unknown|
GeneID:81607	|Simple_repeat|MIR|hAT-Blackjack|
GeneID:282617	|Alu|Simple_repeat|Alu|MIR|MIR|
GeneID:81605	|Simple_repeat|LINE/L2|LINE/L2|LINE/L2|
GeneID:3355	|Low_complexity|Simple_repeat|
GeneID:8795	|Low_complexity|Simple_repeat|Alu|LINE/L1|ERV1|
GeneID:81609	|MIR|TcMar-Tigger|
GeneID:81608	|LINE/L1|
GeneID:1490	|Simple_repeat|
GeneID:5723	|Low_complexity|
GeneID:400830	|LINE/L1|Simple_repeat|Simple_repeat|
GeneID:400831	|ERVL-MaLR|
GeneID:5053	|MIR|LINE/L2|Simple_repeat|Simple_repeat|
GeneID:101929895	|Low_complexity|
GeneID:5052	|Alu|ERV1|Alu|ERV1|
GeneID:6119	|hAT-Charlie|
GeneID:101060569	|LINE/L1|Alu|
GeneID:5726	|LINE/L1|
GeneID:353238	|Alu|hAT-Charlie|
GeneID:166979	|Low_complexity|
GeneID:199746	|Satellite|
GeneID:340481	|hAT-Charlie|
GeneID:347454	|Simple_repeat|
GeneID:340485	|Low_complexity|MIR|MIR|
GeneID:6506	|Low_complexity|Low_complexity|MIR|Low_complexity|
GeneID:79047	|Low_complexity|
GeneID:6504	|LINE/L1|Simple_repeat|LINE/L1|
GeneID:79042	|Low_complexity|Simple_repeat|Satellite|
GeneID:6503	|hAT-Tip100|LINE/L2|
GeneID:6500	|Simple_repeat|Simple_repeat|Simple_repeat|MIR|LINE/L2|
GeneID:105371844	|Alu|
GeneID:123016	|MIR|Simple_repeat|
GeneID:151393	|TcMar-Tigger|
GeneID:114897	|Alu|
GeneID:221786	|LTR/ERVL|LTR/ERVL|ERVL-MaLR|LTR/ERVL|
GeneID:8178	|Alu|
GeneID:23099	|Alu|ERVL-MaLR|LINE/L1|
GeneID:64434	|Low_complexity|Low_complexity|Alu|ERVL-MaLR|
GeneID:285659	|ERVL|Alu|ERVL|
GeneID:114899	|Alu|
GeneID:7277	|MIR|Alu|Alu|Alu|
GeneID:7276	|Simple_repeat|Simple_repeat|Low_complexity|Alu|
GeneID:7275	|Simple_repeat|
GeneID:7407	|MIR|Alu|Alu|Alu|Alu|MIR|
GeneID:645811	|hAT-Charlie|
GeneID:259266	|Alu|
GeneID:7270	|LINE/L2|MIR|MIR|
GeneID:400757	|ERV1|Low_complexity|
GeneID:152756	|LINE/L1|Alu|
GeneID:79858	|hAT|
GeneID:57109	|ERV1|Alu|
GeneID:7278	|Alu|ERV1|
GeneID:10444	|Alu|Alu|Alu|LINE/L1|
GeneID:2014	|Alu|MIR|
GeneID:84648	|LINE/L1|Alu|
GeneID:84649	|Low_complexity|LINE/L2|MIR|
GeneID:167153	|Low_complexity|Alu|LINE/L2|
GeneID:2015	|MIR|tRNA|ERVL|
GeneID:84645	|LINE/L2|Alu|
GeneID:84647	|Alu|
GeneID:84640	|Low_complexity|
GeneID:84641	|Alu|Alu|
GeneID:90362	|Low_complexity|Low_complexity|
GeneID:25923	|Alu|LINE/L2|Alu|LINE/L2|
GeneID:55677	|ERV1|
GeneID:58528	|LINE/L2|
GeneID:58529	|Alu|
GeneID:1998	|Simple_repeat|Low_complexity|Low_complexity|Low_complexity|Low_complexity|
GeneID:1999	|MIR|
GeneID:150280	|Alu|Alu|
GeneID:1994	|Low_complexity|MIR|LINE/L2|Alu|Alu|Simple_repeat|
GeneID:92211	|CR1|
GeneID:1996	|MIR|
GeneID:1997	|Simple_repeat|
GeneID:1990	|Alu|
GeneID:388228	|Alu|LINE/L2|hAT-Tip100|
GeneID:1992	|ERVL-MaLR|
GeneID:7409	|LINE/L2|Simple_repeat|
GeneID:388125	|LINE/L2|snRNA|MIR|LINE/L2|
GeneID:161582	|Alu|ERVL|ERVL-MaLR|
GeneID:3133	|hAT-Charlie|Alu|hAT-Charlie|Alu|hAT-Charlie|
GeneID:58525	|Low_complexity|Simple_repeat|Low_complexity|Simple_repeat|LINE/L2|
GeneID:3134	|Simple_repeat|Simple_repeat|Low_complexity|Alu|
GeneID:84804	|LINE/L2|MIR|
GeneID:3135	|LINE/L2|hAT-Charlie|ERVL-MaLR|Alu|
GeneID:58527	|ERVL-MaLR|
GeneID:26995	|hAT-Charlie|
GeneID:83854	|Alu|
GeneID:3641	|ERVK|
GeneID:339501	|LINE/L1|Simple_repeat|Alu|hAT-Charlie|
GeneID:339500	|ERV1|ERV1|
GeneID:57403	|Low_complexity|Simple_repeat|
GeneID:57406	|Simple_repeat|LINE/L2|MIR|MIR|LINE/L2|LINE/L2|
GeneID:57404	|Alu|hAT-Charlie|MIR|
GeneID:201562	|Low_complexity|
GeneID:57408	|hAT-Charlie|TcMar-Tigger|
GeneID:29930	|MIR|
GeneID:23395	|Low_complexity|ERV1|
GeneID:55872	|ERV1|
GeneID:26996	|hAT|LINE/L2|Alu|ERVL|
GeneID:26146	|Low_complexity|Low_complexity|MIR|Alu|
GeneID:26145	|MIR|
GeneID:25861	|Low_complexity|LINE/L1|Simple_repeat|
GeneID:148	|LINE/L1|ERVL-MaLR|LINE/L1|LINE/L1|
GeneID:23396	|Low_complexity|Alu|
GeneID:348158	|LINE/L2|Alu|
GeneID:25864	|MIR|MIR|
GeneID:419	|MIR|LINE/L2|Alu|
GeneID:417	|ERV1|
GeneID:416	|ERV1|LINE/L1|Alu|LINE/L1|
GeneID:142	|Low_complexity|Alu|hAT-Charlie|Simple_repeat|Alu|
GeneID:84230	|MIR|Alu|LINE/L2|
GeneID:84233	|hAT-Charlie|
GeneID:89790	|hAT|Simple_repeat|Alu|hAT|
GeneID:90161	|MIR|
GeneID:23420	|hAT-Charlie|Alu|Simple_repeat|hAT-Charlie|
GeneID:442319	|MIR|MIR|
GeneID:359845	|Alu|MIR|Alu|
GeneID:389799	|MIR|Alu|hAT-Charlie|
GeneID:201305	|LINE/L1|Alu|
GeneID:3598	|Simple_repeat|Alu|Low_complexity|LINE/L2|LINE/L2|
GeneID:3596	|Alu|
GeneID:160762	|ERVL-MaLR|Alu|
GeneID:3594	|MIR|LINE/L2|
GeneID:3595	|hAT-Charlie|Alu|TcMar-Tc2|
GeneID:100533105	|Simple_repeat|
GeneID:3590	|hAT-Charlie|
GeneID:29989	|ERVL|ERVL|Alu|
GeneID:2972	|LINE/L2|
GeneID:2971	|hAT-Charlie|Alu|Simple_repeat|hAT-Charlie|MIR|
GeneID:2977	|Low_complexity|
GeneID:2976	|Alu|Alu|Alu|
GeneID:145773	|LINE/L2|ERVL-MaLR|Alu|ERVL-MaLR|
GeneID:120787	|MIR|
GeneID:2978	|Simple_repeat|Simple_repeat|LINE/L2|Simple_repeat|MIR|
GeneID:113457	|ERV1|Alu|ERV1|Alu|
GeneID:116135	|Simple_repeat|
GeneID:113452	|Simple_repeat|Low_complexity|MIR|MIR|Alu|
GeneID:113451	|LINE/L2|LINE/L1|
GeneID:7884	|ERVL-MaLR|ERV1|
GeneID:57488	|ERV1|
GeneID:26148	|Alu|
GeneID:27315	|Low_complexity|Simple_repeat|MIR|
GeneID:116138	|ERVL|
GeneID:9500	|LINE/L2|LINE/L2|LINE/L1|
GeneID:221416	|Alu|ERV1|ERV1|
GeneID:390616	|Alu|
GeneID:23322	|MIR|
GeneID:3373	|Simple_repeat|Alu|ERV1|Alu|ERV1|
GeneID:78996	|ERV1|ERV1|
GeneID:51768	|ERV1|
GeneID:3375	|hAT-Charlie|MIR|
GeneID:338674	|Low_complexity|
GeneID:338675	|Low_complexity|Alu|Simple_repeat|
GeneID:267002	|Alu|ERV1|Alu|ERV1|ERV1|
GeneID:91544	|MIR|Alu|
GeneID:51763	|Alu|Alu|
GeneID:51762	|MIR|
GeneID:55008	|LINE/L2|Alu|LINE/L2|LINE/L2|
GeneID:54995	|Low_complexity|Low_complexity|
GeneID:55001	|LINE/L1|Alu|LINE/L1|
GeneID:55003	|LINE/L2|
GeneID:55004	|snRNA|
GeneID:51213	|Alu|Low_complexity|Low_complexity|
GeneID:55006	|Alu|
GeneID:55007	|MIR|MIR|Alu|
GeneID:138429	|Alu|Alu|Alu|Alu|Alu|
GeneID:78997	|MIR|MIR|
GeneID:54996	|ERV1|
GeneID:49860	|Alu|TcMar-Mariner|
GeneID:373156	|ERV1|Alu|
GeneID:93979	|hAT-Charlie|snRNA|LINE/L2|
GeneID:78995	|Alu|LINE/L2|Alu|Alu|Alu|
GeneID:26088	|MIR|Alu|Alu|
GeneID:101928448	|ERVL|Alu|ERVL|LINE/L2|
GeneID:51741	|Alu|hAT-Charlie|Simple_repeat|
GeneID:23609	|Alu|LINE/L2|LINE/L1|
GeneID:54788	|MIR|LINE/L2|Alu|LINE/L2|
GeneID:84270	|MIR|
GeneID:387849	|Alu|
GeneID:51337	|Low_complexity|CR1|
GeneID:162466	|LINE/L2|
GeneID:51499	|MIR|Alu|
GeneID:388795	|Alu|Alu|LINE/L1|Alu|
GeneID:78991	|MIR|Alu|
GeneID:162461	|MIR|
GeneID:51493	|MIR|
GeneID:389208	|MIR|
GeneID:51491	|hAT-Charlie|
GeneID:11285	|Low_complexity|MIR|Alu|MIR|
GeneID:51497	|Low_complexity|MIR|hAT-Tip100|Alu|Alu|Low_complexity|
GeneID:50614	|Low_complexity|Simple_repeat|Low_complexity|
GeneID:51495	|Low_complexity|LINE/L2|hAT-Charlie|Alu|hAT-Charlie|
GeneID:388799	|Alu|Alu|
GeneID:50615	|MIR|MIR|Simple_repeat|MIR|
GeneID:10802	|Alu|Alu|
GeneID:11123	|Simple_repeat|Low_complexity|Alu|
GeneID:81857	|Alu|
GeneID:11120	|Simple_repeat|LINE/L2|
GeneID:11127	|LINE/L2|LINE/L2|
GeneID:11126	|Alu|Alu|
GeneID:81850	|MIR|Low_complexity|Simple_repeat|
GeneID:11124	|Alu|
GeneID:101929796	|Low_complexity|LINE/L2|LINE/L2|LINE/L1|
GeneID:11128	|Low_complexity|Simple_repeat|
GeneID:81858	|Simple_repeat|Low_complexity|
GeneID:203228	|LINE/L2|
GeneID:2191	|Low_complexity|
GeneID:23607	|MIR|
GeneID:170959	|hAT-Charlie|
GeneID:54842	|Simple_repeat|
GeneID:10068	|Simple_repeat|
GeneID:25849	|Simple_repeat|LINE/L2|MIR|MIR|
GeneID:1054	|Alu|Alu|
GeneID:126789	|Low_complexity|Low_complexity|Low_complexity|Low_complexity|
GeneID:1051	|MIR|
GeneID:1050	|Simple_repeat|Low_complexity|
GeneID:1052	|Low_complexity|
GeneID:9262	|MIR|LINE/L2|
GeneID:1879	|Simple_repeat|Simple_repeat|Low_complexity|
GeneID:9260	|MIR|
GeneID:9261	|MIR|
GeneID:9266	|Alu|
GeneID:9267	|Low_complexity|Low_complexity|CR1|Alu|
GeneID:9265	|Low_complexity|Alu|
GeneID:127254	|MIR|LINE/L2|MIR|
GeneID:100287718	|Low_complexity|Simple_repeat|Low_complexity|
GeneID:8029	|Alu|Low_complexity|
GeneID:8028	|Low_complexity|
GeneID:2444	|Simple_repeat|
GeneID:100505555	|Alu|LINE/L1|Alu|LINE/L1|
GeneID:8022	|Low_complexity|
GeneID:8021	|MIR|Alu|
GeneID:2199	|Low_complexity|Simple_repeat|
GeneID:441490	|LINE/L1|
GeneID:135927	|MIR|Simple_repeat|
GeneID:1238	|ERV1|Alu|ERV1|Alu|ERV1|
GeneID:54840	|Low_complexity|
GeneID:54716	|MIR|LINE/L2|TcMar-Mariner|LINE/L2|hAT-Charlie|MIR|
GeneID:54715	|LINE/L2|
GeneID:126299	|LINE/L2|LINE/L2|
GeneID:644414	|Alu|
GeneID:92840	|Low_complexity|
GeneID:1237	|ERVL-MaLR|LINE/L1|Alu|
GeneID:1236	|LINE/L2|ERVL|Low_complexity|LINE/L1|
GeneID:23548	|Alu|hAT-Charlie|ERVL-MaLR|
GeneID:23549	|LINE/L2|LINE/L2|LINE/L2|
GeneID:9509	|Low_complexity|Low_complexity|Low_complexity|Low_complexity|
GeneID:91283	|Low_complexity|
GeneID:646174	|Alu|
GeneID:126259	|Alu|Alu|Alu|
GeneID:23017	|MIR|MIR|
GeneID:23014	|MIR|Alu|Alu|
GeneID:23015	|Simple_repeat|LINE/L1|Low_complexity|
GeneID:23544	|Simple_repeat|Low_complexity|hAT-Charlie|
GeneID:9191	|LINE/L2|
GeneID:23011	|LINE/L2|Alu|
GeneID:122553	|Alu|
GeneID:22949	|MIR|Alu|ERVL-MaLR|
GeneID:22948	|Simple_repeat|MIR|MIR|Alu|
GeneID:127077	|LINE/L2|LINE/L1|
GeneID:127074	|MIR|
GeneID:1869	|Simple_repeat|LINE/L2|Alu|
GeneID:286256	|Alu|Alu|Alu|hAT-Tip100|
GeneID:400569	|Alu|LINE/L2|Alu|
GeneID:22941	|Simple_repeat|
GeneID:84215	|Alu|Alu|
GeneID:5230	|MIR|Alu|ERV1|
GeneID:84437	|LINE/L2|Simple_repeat|LINE/L2|
GeneID:84436	|Alu|ERVL|ERVL|
GeneID:84435	|Alu|
GeneID:84433	|Low_complexity|Alu|
GeneID:84432	|ERVL|
GeneID:102723859	|Simple_repeat|
GeneID:200312	|Simple_repeat|Alu|
GeneID:261734	|Low_complexity|
GeneID:157506	|Low_complexity|
GeneID:79095	|Alu|Alu|Alu|
GeneID:87178	|Alu|
GeneID:145581	|Simple_repeat|
GeneID:79726	|Alu|tRNA|Alu|
GeneID:107986531	|MIR|
GeneID:107986533	|Alu|Alu|CR1|Low_complexity|
GeneID:432	|MIR|Alu|
GeneID:10369	|Low_complexity|Simple_repeat|
GeneID:114790	|MIR|
GeneID:114793	|Low_complexity|LINE/L1|
GeneID:343563	|MIR|
GeneID:114795	|Low_complexity|Low_complexity|Simple_repeat|Simple_repeat|Simple_repeat|Low_complexity|
GeneID:114794	|Simple_repeat|Low_complexity|MIR|
GeneID:1861	|Alu|Simple_repeat|LINE/L1|Alu|
GeneID:114799	|Alu|Alu|
GeneID:114798	|Simple_repeat|
GeneID:492311	|hAT-Charlie|
GeneID:79722	|LINE/L1|ERVL|
GeneID:23643	|Alu|hAT-Charlie|
GeneID:23286	|Simple_repeat|
GeneID:729852	|MIR|
GeneID:79092	|LINE/L2|
GeneID:729857	|Alu|Alu|
GeneID:79183	|MIR|MIR|MIR|
GeneID:79180	|Low_complexity|Low_complexity|DNA|hAT-Charlie|
GeneID:79187	|MIR|Alu|
GeneID:399939	|Alu|TcMar-Tigger|
GeneID:79184	|Low_complexity|Low_complexity|Simple_repeat|
GeneID:83538	|MIR|Simple_repeat|LINE/L1|
GeneID:143162	|Alu|
GeneID:26689	|hAT-Charlie|Simple_repeat|Alu|
GeneID:57221	|LINE/L2|
GeneID:26687	|MIR|
GeneID:26682	|Low_complexity|
GeneID:26683	|Simple_repeat|Alu|Low_complexity|
GeneID:7048	|hAT-Charlie|hAT-Charlie|hAT-Blackjack|
GeneID:7049	|Alu|Simple_repeat|Alu|ERVL-MaLR|
GeneID:7044	|MIR|
GeneID:7045	|LINE/L2|
GeneID:7046	|MIR|MIR|
GeneID:7047	|LINE/L1|LINE/L1|
GeneID:7040	|MIR|
GeneID:7041	|hAT-Charlie|
GeneID:7043	|Low_complexity|
GeneID:147664	|ERV1|ERV1|
GeneID:79989	|CR1|ERV1|
GeneID:6310	|Simple_repeat|Simple_repeat|Low_complexity|
GeneID:6317	|Simple_repeat|LTR|ERVL-MaLR|
GeneID:147912	|Simple_repeat|
GeneID:6314	|Low_complexity|Low_complexity|Low_complexity|Low_complexity|Simple_repeat|Low_complexity|Simple_repeat|
GeneID:79230	|Low_complexity|Simple_repeat|Alu|
GeneID:6319	|MIR|
GeneID:6318	|Simple_repeat|ERVL-MaLR|
GeneID:79987	|Low_complexity|Simple_repeat|LINE/L2|
GeneID:24137	|MIR|
GeneID:160518	|Low_complexity|Low_complexity|
GeneID:51308	|Low_complexity|MIR|Alu|
GeneID:727684	|hAT-Charlie|Alu|Low_complexity|MIR|TcMar-Tigger|
GeneID:24138	|Alu|LINE/L1|LINE/L2|hAT|Alu|
GeneID:24139	|MIR|
GeneID:9855	|Simple_repeat|
GeneID:9857	|LINE/L2|
GeneID:170589	|Simple_repeat|Alu|Simple_repeat|
GeneID:9853	|Alu|
GeneID:64518	|LINE/L2|Alu|LINE/L2|LINE/L2|
GeneID:9859	|MIR|
GeneID:9858	|Alu|Low_complexity|
GeneID:284071	|Alu|
GeneID:284076	|MIR|Alu|
GeneID:101929937	|MIR|MIR|
GeneID:353376	|Simple_repeat|
GeneID:57099	|Alu|ERVL-MaLR|LINE/L2|
GeneID:10766	|Low_complexity|MIR|
GeneID:90557	|Alu|
GeneID:2719	|Simple_repeat|Low_complexity|
GeneID:90550	|Alu|
GeneID:57091	|Alu|Low_complexity|Low_complexity|LINE/L1|Alu|
GeneID:57093	|ERVL-MaLR|
GeneID:57092	|MIR|Simple_repeat|
GeneID:57095	|Low_complexity|MIR|MIR|Alu|MIR|
GeneID:57094	|Alu|hAT-Charlie|
GeneID:57097	|MIR|LINE/L2|Alu|
GeneID:57096	|ERVL-MaLR|Alu|Low_complexity|
GeneID:390113	|MIR|LINE/L1|
GeneID:51306	|Low_complexity|Alu|Alu|
GeneID:3169	|Simple_repeat|Low_complexity|
GeneID:3166	|Low_complexity|Simple_repeat|hAT|
GeneID:3164	|hAT-Charlie|Alu|Alu|
GeneID:3163	|Alu|
GeneID:3162	|Low_complexity|Simple_repeat|MIR|LINE/CR1|
GeneID:114932	|Low_complexity|MIR|MIR|LINE/L2|
GeneID:974	|hAT-Tip100|
GeneID:64115	|LINE/L2|Simple_repeat|Simple_repeat|LINE/L2|
GeneID:26085	|Low_complexity|
GeneID:6932	|Low_complexity|
GeneID:6423	|Simple_repeat|
GeneID:51305	|Simple_repeat|Low_complexity|Low_complexity|Low_complexity|Simple_repeat|
GeneID:6422	|Alu|Low_complexity|
GeneID:64110	|LINE/L2|LINE/L2|Low_complexity|LINE/L2|Simple_repeat|
GeneID:970	|LINE/L2|Alu|Low_complexity|Alu|
GeneID:971	|Simple_repeat|
GeneID:57674	|Simple_repeat|Low_complexity|Low_complexity|ERV1|
GeneID:57677	|Alu|Simple_repeat|Alu|
GeneID:388820	|LINE/L1|
GeneID:57673	|Low_complexity|Low_complexity|
GeneID:201799	|hAT-Charlie|
GeneID:147685	|TcMar-Tigger|Alu|Alu|LINE/L2|
GeneID:973	|MIR|MIR|Alu|Alu|
GeneID:57678	|LINE/L2|
GeneID:51304	|MIR|Alu|
GeneID:29889	|LINE/L2|LINE/L2|hAT|LINE/L2|
GeneID:29888	|Low_complexity|
GeneID:29886	|Low_complexity|Low_complexity|
GeneID:100130370	|Low_complexity|
GeneID:29880	|hAT|LINE/L1|hAT|Alu|
GeneID:29887	|LINE/L1|Alu|
GeneID:6939	|Low_complexity|Low_complexity|Low_complexity|MIR|hAT-Charlie|LINE/L2|
GeneID:1837	|Simple_repeat|Low_complexity|MIR|
GeneID:1836	|Alu|LINE/L2|
GeneID:284257	|LINE/L2|
GeneID:1832	|Low_complexity|
GeneID:4189	|MIR|MIR|
GeneID:1839	|Low_complexity|hAT-Tip100|
GeneID:161176	|Low_complexity|LINE/L2|
GeneID:105371045	|ERVL-MaLR|
GeneID:387119	|LINE/L2|
GeneID:570	|ERVK|
GeneID:65009	|MIR|
GeneID:65008	|LINE/L1|LINE/L2|LINE/L2|
GeneID:571	|Gypsy|
GeneID:65003	|Alu|Alu|MIR|ERV1|
GeneID:3782	|MIR|MIR|Simple_repeat|MIR|
GeneID:3787	|MIR|MIR|MIR|Simple_repeat|
GeneID:3786	|Simple_repeat|Low_complexity|Low_complexity|
GeneID:65005	|LINE/L2|TcMar-Tigger|
GeneID:3784	|Low_complexity|Low_complexity|Simple_repeat|Simple_repeat|
GeneID:23007	|Simple_repeat|
GeneID:105373759	|Alu|
GeneID:128371	|Alu|
GeneID:575	|Low_complexity|Simple_repeat|Simple_repeat|
GeneID:4892	|LINE/L2|
GeneID:594855	|Low_complexity|
GeneID:58495	|Simple_repeat|LINE/L1|
GeneID:2569	|LINE/L1|Simple_repeat|
GeneID:199221	|Low_complexity|
GeneID:8819	|Simple_repeat|
GeneID:8816	|Deu|Low_complexity|
GeneID:2565	|Simple_repeat|
GeneID:8814	|LINE/L1|ERVL-MaLR|LINE/L1|Alu|
GeneID:2567	|Low_complexity|
GeneID:8812	|Low_complexity|Low_complexity|Simple_repeat|Low_complexity|Low_complexity|
GeneID:116540	|Alu|
GeneID:2562	|Simple_repeat|
GeneID:2563	|Simple_repeat|Simple_repeat|
GeneID:386672	|ERVL-MaLR|Simple_repeat|ERVL-MaLR|
GeneID:116541	|Low_complexity|MIR|
GeneID:386677	|Simple_repeat|ERV1|Low_complexity|Alu|LINE/L2|
GeneID:386676	|Simple_repeat|
GeneID:386675	|Simple_repeat|LINE/L2|
GeneID:6752	|Simple_repeat|
GeneID:728224	|Alu|
GeneID:4232	|LINE/L2|
GeneID:386679	|Simple_repeat|
GeneID:386678	|Simple_repeat|Alu|Alu|
GeneID:4897	|Low_complexity|Low_complexity|
GeneID:57620	|MIR|
GeneID:133383	|LINE/L1|LINE/L1|
GeneID:51300	|Alu|LTR|
GeneID:79891	|Alu|
GeneID:23384	|LINE/L2|Simple_repeat|Alu|
GeneID:388630	|Low_complexity|Simple_repeat|Simple_repeat|Low_complexity|
GeneID:388633	|MIR|hAT-Charlie|MIR|
GeneID:6204	|LINE/L1|Alu|Alu|
GeneID:51022	|Alu|Low_complexity|Low_complexity|Low_complexity|LINE/L1|
GeneID:4927	|LINE/L2|
GeneID:4924	|Alu|Alu|Alu|Alu|
GeneID:51021	|LINE/L2|
GeneID:4922	|Low_complexity|
GeneID:51027	|MIR|LINE/L2|LINE/L2|Low_complexity|
GeneID:4920	|Low_complexity|
GeneID:4921	|Simple_repeat|CR1|Gypsy|
GeneID:51029	|Low_complexity|LINE/L2|
GeneID:4928	|Alu|Alu|
GeneID:4929	|Low_complexity|
GeneID:2780	|Low_complexity|
GeneID:23220	|MIR|
GeneID:2782	|Low_complexity|
GeneID:5540	|LINE/L1|ERVL-MaLR|LINE/L1|
GeneID:23225	|Low_complexity|Low_complexity|
GeneID:2785	|Simple_repeat|
GeneID:2786	|hAT-Charlie|
GeneID:2787	|MIR|
GeneID:2788	|Low_complexity|MIR|hAT-Charlie|Alu|Alu|
GeneID:8500	|Low_complexity|Low_complexity|Alu|
GeneID:607	|Low_complexity|Simple_repeat|Simple_repeat|Low_complexity|
GeneID:605	|Low_complexity|
GeneID:503841	|MIR|Alu|MIR|
GeneID:11334	|LINE/L2|Alu|
GeneID:11332	|Low_complexity|Alu|
GeneID:11333	|MIR|
GeneID:11330	|Alu|Alu|MIR|Alu|
GeneID:11331	|Alu|
GeneID:4889	|Alu|
GeneID:27339	|hAT-Charlie|MIR|ERV1|Alu|ERV1|Simple_repeat|
GeneID:11338	|Alu|
GeneID:11339	|Simple_repeat|
GeneID:4148	|Low_complexity|LINE/L2|
GeneID:56898	|ERVL-MaLR|ERVL-MaLR|
GeneID:1429	|hAT-Charlie|CR1|TcMar-Tigger|TcMar-Tigger|
GeneID:171546	|Low_complexity|Simple_repeat|Low_complexity|LINE/L2|Simple_repeat|
GeneID:170692	|Low_complexity|MIR|Simple_repeat|Simple_repeat|
GeneID:200765	|Low_complexity|Low_complexity|MIR|
GeneID:283189	|Alu|ERVL-MaLR|
GeneID:10424	|hAT-Charlie|hAT-Blackjack|ERVL-MaLR|
GeneID:161829	|Simple_repeat|
GeneID:101928879	|Alu|MIR|
GeneID:10420	|Alu|
GeneID:10423	|Low_complexity|
GeneID:10422	|hAT-Charlie|hAT-Charlie|ERV1|
GeneID:10428	|TcMar-Tigger|
GeneID:2515	|Alu|LINE/L1|
GeneID:197322	|Simple_repeat|Alu|Alu|
GeneID:27109	|Helitron|LINE/L2|Alu|
GeneID:63893	|Low_complexity|LINE/L2|MIR|
GeneID:27106	|Low_complexity|Alu|Low_complexity|
GeneID:100287178	|Simple_repeat|
GeneID:27101	|LINE/L1|LINE/L1|
GeneID:27102	|Alu|Simple_repeat|
GeneID:100631383	|MIR|MIR|
GeneID:5033	|MIR|
GeneID:1420	|TcMar-Tigger|Alu|ERV1|Alu|TcMar-Tigger|
GeneID:5031	|MIR|MIR|MIR|MIR|
GeneID:8824	|MIR|
GeneID:5037	|rRNA|Alu|Alu|Alu|Simple_repeat|
GeneID:5788	|hAT-Charlie|
GeneID:5784	|Low_complexity|
GeneID:5786	|Low_complexity|Alu|
GeneID:5781	|MIR|Alu|Alu|Alu|
GeneID:5780	|Low_complexity|Low_complexity|
GeneID:653082	|Simple_repeat|
GeneID:389170	|Alu|hAT-Charlie|
GeneID:4250	|Low_complexity|Alu|
GeneID:4253	|Simple_repeat|
GeneID:4254	|MIR|
GeneID:4255	|Low_complexity|ERVL-MaLR|
GeneID:4257	|CR1|CR1|Alu|
GeneID:4258	|MIR|Alu|Alu|Alu|
GeneID:8820	|Low_complexity|Low_complexity|
GeneID:404785	|Simple_repeat|
GeneID:9037	|Simple_repeat|Simple_repeat|
GeneID:9524	|Alu|Alu|
GeneID:64407	|Alu|hAT-Charlie|
GeneID:283985	|LINE/L2|
GeneID:9032	|MIR|Alu|MIR|Simple_repeat|MIR|
GeneID:23483	|Alu|Alu|
GeneID:26470	|Low_complexity|Simple_repeat|
GeneID:283989	|Simple_repeat|
GeneID:114659	|Low_complexity|
GeneID:4147	|Low_complexity|Alu|
GeneID:9529	|Low_complexity|
GeneID:3824	|Alu|LINE/L2|ERV1|
GeneID:9039	|Simple_repeat|MIR|
GeneID:134860	|Low_complexity|Low_complexity|
GeneID:55633	|CR1|Simple_repeat|
GeneID:122786	|MIR|ERVL-MaLR|
GeneID:55631	|MIR|
GeneID:55630	|Alu|
GeneID:81448	|hAT-Charlie|
GeneID:55635	|Simple_repeat|
GeneID:102723623	|Alu|Simple_repeat|
GeneID:254879	|LINE/L2|LINE/L2|
GeneID:85289	|LINE/L1|
GeneID:55638	|MIR|
GeneID:5558	|LINE/L2|Alu|
GeneID:81442	|MIR|LINE/L2|
GeneID:253782	|Low_complexity|Simple_repeat|
GeneID:5256	|Low_complexity|Low_complexity|
GeneID:5255	|Alu|
GeneID:5253	|Low_complexity|Low_complexity|Low_complexity|
GeneID:119559	|Low_complexity|hAT-Tip100|MIR|
GeneID:5251	|Alu|
GeneID:5250	|MIR|hAT-Tip100|
GeneID:3357	|Alu|Low_complexity|
GeneID:9716	|Simple_repeat|Alu|Alu|
GeneID:1557	|hAT-Charlie|MIR|
GeneID:4070	|MIR|
GeneID:4071	|Low_complexity|Low_complexity|
GeneID:107984203	|LTR/ERVK|
GeneID:9241	|Simple_repeat|Simple_repeat|
GeneID:89885	|ERVL|Simple_repeat|
GeneID:89884	|LINE/L1|LINE/L1|LINE/L1|LINE/L1|
GeneID:89887	|hAT-Charlie|Alu|
GeneID:89886	|hAT-Tip100|
GeneID:1558	|hAT-Charlie|Simple_repeat|Low_complexity|MIR|
GeneID:1559	|hAT-Charlie|Alu|hAT-Charlie|ERV1|
GeneID:153201	|MIR|
GeneID:26212	|LINE/L1|MIR|
GeneID:26211	|hAT-Charlie|Gypsy|Gypsy|hAT-Tip100|
GeneID:9715	|Simple_repeat|
GeneID:8732	|Simple_repeat|
GeneID:338809	|hAT-Charlie|Alu|hAT-Charlie|
GeneID:9244	|Simple_repeat|Low_complexity|
GeneID:26219	|ERVL-MaLR|LINE/L1|
GeneID:131601	|LINE/L2|LINE/L2|
GeneID:54662	|Low_complexity|Alu|Alu|
GeneID:81629	|Low_complexity|Low_complexity|
GeneID:81628	|Low_complexity|Simple_repeat|Alu|Alu|Alu|
GeneID:50810	|MIR|MIR|CR1|
GeneID:9710	|LINE/L2|Alu|
GeneID:50813	|MIR|MIR|MIR|
GeneID:81621	|LINE/L2|
GeneID:81620	|Low_complexity|Alu|Alu|LINE/L1|
GeneID:81623	|LINE/L2|LINE/L1|
GeneID:81627	|Low_complexity|
GeneID:81626	|Alu|
GeneID:107987017	|Gypsy|
GeneID:643641	|LINE/L2|ERVL-MaLR|Alu|
GeneID:107987013	|Alu|Alu|MIR|
GeneID:102723996	|Simple_repeat|
GeneID:115653	|Alu|Alu|Simple_repeat|LINE/L1|
GeneID:115650	|Alu|Alu|
GeneID:286187	|Low_complexity|LINE/L2|
GeneID:203562	|LINE/L2|
GeneID:1286	|MIR|
GeneID:6683	|Alu|
GeneID:23120	|hAT-Charlie|
GeneID:346525	|hAT-Charlie|LINE/L1|LINE/L1|
GeneID:7784	|Alu|MIR|
GeneID:7783	|LINE/L1|Alu|na|LINE/L1|
GeneID:7782	|TcMar-Tigger|Alu|TcMar-Tigger|
GeneID:7781	|Simple_repeat|Alu|CR1|
GeneID:503614	|LINE/L2|LINE/L1|LINE/L1|
GeneID:246243	|Alu|
GeneID:389792	|MIR|
GeneID:101060017	|Alu|hAT-Charlie|
GeneID:132001	|LINE/L1|MIR|
GeneID:100288814	|Alu|Alu|
GeneID:353219	|LINE/L2|LINE/L1|
GeneID:401137	|RTE-X|RTE-X|Low_complexity|LINE/L1|Low_complexity|
GeneID:55032	|Simple_repeat|
GeneID:4782	|Low_complexity|Simple_repeat|Simple_repeat|
GeneID:221294	|DNA|
GeneID:4781	|hAT-Charlie|
GeneID:4784	|Low_complexity|Simple_repeat|Alu|
GeneID:285203	|MIR|
GeneID:7259	|LINE/L1|
GeneID:7258	|Simple_repeat|
GeneID:7529	|Low_complexity|Alu|Simple_repeat|Alu|
GeneID:7528	|Low_complexity|
GeneID:146279	|Alu|LINE/L1|Low_complexity|Low_complexity|LINE/L1|
GeneID:51569	|LINE/L2|
GeneID:7253	|LINE/L2|LINE/L1|LINE/L1|Alu|
GeneID:7252	|Low_complexity|MIR|LINE/L1|LINE/L1|
GeneID:245806	|Simple_repeat|
GeneID:7257	|MIR|
GeneID:645832	|Alu|
GeneID:391189	|LINE/L1|Alu|Simple_repeat|
GeneID:645836	|Simple_repeat|
GeneID:54510	|Low_complexity|
GeneID:152002	|Low_complexity|MIR|
GeneID:152007	|LINE/L2|
GeneID:152006	|Low_complexity|Simple_repeat|Simple_repeat|
GeneID:51564	|Low_complexity|
GeneID:130951	|LINE/L2|
GeneID:6789	|MIR|MIR|
GeneID:653282	|Alu|
GeneID:84662	|LINE/L2|Alu|
GeneID:6785	|Low_complexity|
GeneID:84660	|Alu|Alu|Alu|Alu|Simple_repeat|Alu|LINE/L1|
GeneID:6787	|LINE/L2|LINE/L1|ERV1|Alu|
GeneID:6780	|LINE/L2|LINE/L2|
GeneID:84667	|Simple_repeat|
GeneID:339291	|Gypsy|Low_complexity|
GeneID:84665	|LINE/L2|LINE/L2|
GeneID:8208	|Alu|Alu|
GeneID:54517	|Low_complexity|Alu|Alu|
GeneID:257202	|MIR|MIR|
GeneID:221120	|MIR|
GeneID:10086	|ERVL-MaLR|MIR|
GeneID:641649	|MIR|Alu|
GeneID:284339	|Low_complexity|Low_complexity|Alu|
GeneID:92235	|Alu|
GeneID:2778	|Alu|
GeneID:7375	|LINE/L2|
GeneID:7586	|Alu|
GeneID:340204	|ERVL-MaLR|MIR|Alu|MIR|ERVL-MaLR|
GeneID:120146	|Alu|Low_complexity|
GeneID:100170765	|Alu|Simple_repeat|Alu|ERVL-MaLR|LINE/L2|hAT-Charlie|
GeneID:389	|MIR|LINE/L2|
GeneID:388	|Simple_repeat|
GeneID:387	|rRNA|
GeneID:384	|MIR|
GeneID:146861	|Other|
GeneID:222865	|Simple_repeat|Alu|
GeneID:57468	|Low_complexity|Simple_repeat|LINE/L2|
GeneID:57469	|Alu|
GeneID:113026	|Simple_repeat|
GeneID:57460	|scRNA|
GeneID:2297	|Low_complexity|
GeneID:57462	|Alu|
GeneID:57463	|Low_complexity|Gypsy|Simple_repeat|
GeneID:53358	|Alu|Simple_repeat|ERVL-MaLR|
GeneID:57466	|Simple_repeat|Low_complexity|LINE/L2|
GeneID:2771	|Alu|
GeneID:2770	|Low_complexity|Low_complexity|Low_complexity|MIR|
GeneID:64981	|Simple_repeat|Alu|
GeneID:2308	|Low_complexity|Low_complexity|
GeneID:100526835	|MIR|
GeneID:50485	|MIR|
GeneID:2775	|Low_complexity|Low_complexity|LINE/L2|
GeneID:142679	|ERVL-MaLR|
GeneID:2774	|Alu|
GeneID:6128	|Low_complexity|Low_complexity|Low_complexity|MIR|
GeneID:162	|MIR|Alu|Alu|Alu|
GeneID:161	|Low_complexity|
GeneID:58488	|hAT-Charlie|MIR|
GeneID:167	|ERVL|
GeneID:166	|LINE/L2|hAT-Tip100|LINE/L2|Alu|Alu|
GeneID:165	|Simple_repeat|Low_complexity|
GeneID:8945	|ERVL-MaLR|LINE/L1|Simple_repeat|Alu|
GeneID:6120	|MIR|ERV1|
GeneID:6121	|LINE/L2|ERVL-MaLR|
GeneID:6122	|Alu|
GeneID:58480	|Simple_repeat|Low_complexity|rRNA|
GeneID:58487	|LINE/L1|LINE/L1|ERV1|
GeneID:6125	|Simple_repeat|Low_complexity|Low_complexity|LINE/L2|hAT-Tip100|
GeneID:84255	|CR1|hAT-Charlie|Simple_repeat|
GeneID:84254	|MIR|LINE/L2|hAT-Charlie|Alu|
GeneID:54984	|LINE/L2|Simple_repeat|LINE/L2|
GeneID:105372073	|MIR|LINE/L2|hAT-Blackjack|
GeneID:148867	|Alu|
GeneID:3570	|hAT-Charlie|MIR|Alu|Low_complexity|
GeneID:257629	|LINE/L1|
GeneID:3574	|MIR|LINE/L2|LINE/L2|
GeneID:8942	|MIR|
GeneID:3576	|Low_complexity|LINE/L2|
GeneID:3577	|hAT|
GeneID:3578	|MIR|Alu|
GeneID:3579	|LINE/L1|
GeneID:8943	|MIR|LINE/L2|Alu|LINE/L2|
GeneID:9508	|Low_complexity|
GeneID:260293	|LINE/L2|
GeneID:148581	|LINE/L2|Simple_repeat|
GeneID:2954	|Simple_repeat|
GeneID:2956	|Low_complexity|MIR|TcMar-Tigger|Alu|
GeneID:2950	|Simple_repeat|Alu|LINE/L1|
GeneID:2953	|ERVL-MaLR|
GeneID:287	|Low_complexity|Low_complexity|Simple_repeat|
GeneID:164668	|Alu|Alu|
GeneID:2959	|ERV1|Simple_repeat|ERV1|
GeneID:319089	|Simple_repeat|Low_complexity|
GeneID:9083	|Alu|Satellite|
GeneID:285	|Alu|MIR|
GeneID:80709	|Low_complexity|Alu|MIR|MIR|MIR|
GeneID:84061	|Alu|
GeneID:390637	|Low_complexity|
GeneID:79949	|MIR|ERVL-MaLR|
GeneID:121549	|Alu|
GeneID:84063	|Satellite|
GeneID:254783	|LINE/L2|LINE/L1|ERVL-MaLR|
GeneID:112770	|Alu|Simple_repeat|Simple_repeat|
GeneID:113878	|Alu|Low_complexity|Alu|Alu|
GeneID:80705	|Unknown|
GeneID:338657	|MIR|
GeneID:3310	|tRNA|
GeneID:101927216	|Alu|
GeneID:80704	|MIR|Low_complexity|Alu|Alu|
GeneID:51703	|Alu|
GeneID:51702	|hAT-Charlie|Alu|hAT-Charlie|MIR|
GeneID:51701	|Simple_repeat|
GeneID:51700	|ERVL-MaLR|ERVL|ERVL-MaLR|
GeneID:51706	|Simple_repeat|Alu|
GeneID:200942	|ERVL|
GeneID:51704	|LINE/L2|MIR|MIR|
GeneID:55026	|Simple_repeat|CR1|MIR|CR1|
GeneID:55027	|Alu|MIR|LINE/L2|MIR|LINE/L2|
GeneID:55024	|Simple_repeat|
GeneID:55025	|Alu|
GeneID:55022	|Low_complexity|Low_complexity|LINE/L2|MIR|
GeneID:84879	|MIR|
GeneID:23031	|Simple_repeat|MIR|Alu|hAT|Alu|
GeneID:84876	|LINE/L2|Alu|Simple_repeat|
GeneID:84875	|Simple_repeat|
GeneID:83394	|Low_complexity|Low_complexity|
GeneID:84873	|ERVL-MaLR|
GeneID:26000	|Low_complexity|
GeneID:84871	|LINE/L2|ERVL|
GeneID:54815	|Low_complexity|
GeneID:23033	|MIR|Alu|
GeneID:728075	|Alu|Alu|
GeneID:23035	|MIR|Alu|
GeneID:59286	|ERV1|Alu|
GeneID:59284	|Low_complexity|Simple_repeat|Simple_repeat|Simple_repeat|
GeneID:59285	|Satellite|
GeneID:105376204	|Low_complexity|Low_complexity|Simple_repeat|Low_complexity|
GeneID:23524	|Alu|
GeneID:23037	|Simple_repeat|Low_complexity|hAT|
GeneID:55246	|MIR|MIR|ERV1|
GeneID:51560	|Low_complexity|
GeneID:23039	|Simple_repeat|
GeneID:100996634	|Alu|Simple_repeat|Simple_repeat|
GeneID:64417	|Alu|
GeneID:2733	|LINE/L1|ERVL|Alu|
GeneID:100996637	|LINE/L1|LINE/L1|
GeneID:55244	|Low_complexity|MIR|
GeneID:55282	|Low_complexity|Alu|
GeneID:55283	|Low_complexity|MIR|Simple_repeat|
GeneID:85363	|Alu|Simple_repeat|Alu|
GeneID:55286	|Alu|Simple_repeat|
GeneID:55287	|Alu|MIR|hAT-Charlie|LINE/L1|
GeneID:55285	|MIR|LINE/L1|LINE/L1|
GeneID:11101	|hAT-Charlie|Alu|Alu|
GeneID:11100	|Simple_repeat|
GeneID:11103	|LINE/L2|
GeneID:55289	|Low_complexity|ERVL-MaLR|
GeneID:11105	|LINE/L1|
GeneID:165530	|Alu|Alu|
GeneID:196463	|Low_complexity|Alu|Alu|
GeneID:441161	|LINE/L1|
GeneID:85366	|Low_complexity|Alu|
GeneID:65217	|Simple_repeat|LINE/L1|
GeneID:441168	|MIR|
GeneID:100132202	|hAT-Charlie|LINE/L1|
GeneID:27161	|ERVL-MaLR|Alu|Alu|Alu|
GeneID:107984014	|ERVL-MaLR|
GeneID:1039	|LINE/L1|
GeneID:1038	|Simple_repeat|MIR|
GeneID:54487	|Low_complexity|Alu|Alu|
GeneID:1036	|Low_complexity|
GeneID:66004	|LINE/L2|hAT-Charlie|LINE/L1|
GeneID:66005	|Alu|Alu|
GeneID:1033	|Alu|Alu|Low_complexity|
GeneID:54482	|MIR|LINE/L2|
GeneID:66000	|hAT-Charlie|
GeneID:54480	|LINE/L2|
GeneID:2049	|LINE/L2|
GeneID:2048	|Low_complexity|
GeneID:126017	|Alu|LINE/L1|Alu|
GeneID:9209	|LINE/L2|
GeneID:126014	|hAT-Charlie|
GeneID:9204	|Alu|MIR|LINE/L1|
GeneID:2041	|Low_complexity|Alu|
GeneID:2040	|ERV1|Alu|ERV1|
GeneID:9200	|Low_complexity|Alu|Simple_repeat|Alu|
GeneID:2046	|Simple_repeat|MIR|
GeneID:9202	|MIR|
GeneID:9203	|MIR|LINE/L1|
GeneID:8553	|Low_complexity|
GeneID:200845	|Simple_repeat|LINE/L2|LINE/L2|
GeneID:8550	|Low_complexity|MIR|LINE/L2|
GeneID:8557	|MIR|
GeneID:8556	|LINE/L2|
GeneID:8554	|MIR|LINE/L2|
GeneID:8559	|Alu|
GeneID:390877	|LINE/L2|
GeneID:101059953	|hAT-Charlie|Alu|hAT-Charlie|LINE/L1|
GeneID:51601	|ERVL-MaLR|
GeneID:143244	|Simple_repeat|
GeneID:115795	|Alu|
GeneID:1781	|LINE/L2|
GeneID:54734	|Alu|Alu|
GeneID:1783	|MIR|ERV1|
GeneID:10417	|LINE/L1|
GeneID:10858	|Simple_repeat|Simple_repeat|
GeneID:10859	|ERV1|
GeneID:1787	|ERV1|
GeneID:1786	|MIR|Alu|Alu|
GeneID:1789	|Low_complexity|Low_complexity|Simple_repeat|LINE/L2|
GeneID:10942	|Alu|LINE/L1|Alu|
GeneID:10857	|Low_complexity|
GeneID:54739	|MIR|MIR|MIR|Alu|
GeneID:126272	|Alu|ERVL|
GeneID:92797	|Low_complexity|hAT-Charlie|Low_complexity|
GeneID:11148	|LINE/L2|
GeneID:23566	|Simple_repeat|Simple_repeat|
GeneID:23567	|MIR|LINE/L2|LINE/L2|Alu|
GeneID:23562	|Alu|
GeneID:26043	|Alu|Gypsy|ERVL|ERVL|Alu|
GeneID:23560	|MIR|
GeneID:10941	|Low_complexity|LINE/L1|
GeneID:283518	|Simple_repeat|Low_complexity|Simple_repeat|Alu|
GeneID:23569	|MIR|MIR|
GeneID:84419	|Alu|Low_complexity|
GeneID:84418	|TcMar-Mariner|
GeneID:653275	|MIR|
GeneID:10537	|LINE/L2|TcMar-Tigger|
GeneID:84417	|ERVL-MaLR|hAT-Charlie|MIR|
GeneID:102723872	|Alu|
GeneID:171482	|Alu|
GeneID:642273	|Low_complexity|
GeneID:143496	|MIR|
GeneID:11005	|MIR|
GeneID:440695	|Alu|Alu|LINE/L2|
GeneID:64167	|Alu|
GeneID:107986554	|Low_complexity|Simple_repeat|
GeneID:5210	|Low_complexity|
GeneID:116519	|LINE/L2|
GeneID:105377310	|Alu|Simple_repeat|Alu|ERV1|Alu|
GeneID:116844	|MIR|LINE/L1|
GeneID:116511	|Alu|
GeneID:116841	|LINE/L1|Alu|ERV1|Alu|ERV1|
GeneID:116512	|LINE/L1|Alu|
GeneID:113235	|MIR|Alu|MIR|LINE/L2|
GeneID:65251	|ERV1|
GeneID:158399	|LINE/L2|
GeneID:729528	|Alu|
GeneID:158798	|MIR|ERV1|Alu|Alu|
GeneID:440348	|Alu|Alu|Alu|
GeneID:5326	|Low_complexity|MIR|CR1|LINE/L2|Alu|
GeneID:440435	|MIR|MIR|
GeneID:4440	|Low_complexity|Low_complexity|Low_complexity|Low_complexity|
GeneID:10361	|LINE/L1|Alu|LINE/L1|
GeneID:139716	|MIR|LTR/ERVL|ERVL|
GeneID:753	|Low_complexity|
GeneID:285500	|hAT-Charlie|LINE/L2|
GeneID:29991	|Alu|LINE/L1|
GeneID:29990	|Alu|LINE/L1|
GeneID:7066	|Low_complexity|Low_complexity|Low_complexity|Low_complexity|Low_complexity|Low_complexity|
GeneID:127059	|ERVL-MaLR|
GeneID:7064	|Alu|Simple_repeat|
GeneID:344752	|ERVL|
GeneID:7069	|MIR|Alu|MIR|
GeneID:6335	|Simple_repeat|Simple_repeat|
GeneID:6334	|LINE/L1|Alu|LINE/L1|
GeneID:6337	|LINE/L1|
GeneID:123228	|ERVL-MaLR|LINE/L2|
GeneID:6331	|Simple_repeat|Simple_repeat|Simple_repeat|
GeneID:122060	|Low_complexity|LINE/L2|
GeneID:147645	|LINE/L2|
GeneID:6332	|Low_complexity|Low_complexity|LINE/L1|
GeneID:375567	|Simple_repeat|
GeneID:6339	|Alu|Alu|ERV1|Alu|
GeneID:6338	|LINE/L2|Alu|Alu|Low_complexity|Gypsy|Simple_repeat|Alu|
GeneID:51442	|LINE/L2|LINE/L2|
GeneID:151056	|Low_complexity|Alu|MIR|
GeneID:100132399	|LINE/L1|ERV1|Alu|
GeneID:129563	|LINE/L2|Alu|
GeneID:9839	|Low_complexity|
GeneID:201158	|Simple_repeat|Low_complexity|MIR|
GeneID:107987048	|PiggyBac|LINE/L1|
GeneID:254013	|Alu|Alu|Alu|
GeneID:9832	|MIR|
GeneID:9831	|Alu|hAT-Charlie|Alu|
GeneID:64577	|MIR|LINE/L1|
GeneID:6494	|MIR|Simple_repeat|
GeneID:107987205	|Alu|
GeneID:102725121	|Simple_repeat|Simple_repeat|Simple_repeat|Simple_repeat|Simple_repeat|
GeneID:10246	|MIR|
GeneID:56255	|MIR|
GeneID:56256	|Low_complexity|
GeneID:6497	|Low_complexity|Low_complexity|Low_complexity|Simple_repeat|Simple_repeat|
GeneID:56252	|LINE/L1|
GeneID:56253	|Simple_repeat|Simple_repeat|
GeneID:56259	|MIR|hAT-Charlie|MIR|Low_complexity|
GeneID:7148	|Low_complexity|
GeneID:100529240	|Alu|
GeneID:79624	|LINE/L2|LINE/L2|
GeneID:728957	|ERV1|LINE/L1|LINE/L1|
GeneID:79625	|Low_complexity|Simple_repeat|Low_complexity|Deu|Low_complexity|
GeneID:256949	|LINE/L2|Alu|Alu|
GeneID:3141	|ERVL|
GeneID:3140	|MIR|ERVL-MaLR|Simple_repeat|ERVL-MaLR|
GeneID:3145	|MIR|Alu|MIR|Alu|
GeneID:3149	|MIR|
GeneID:80726	|LINE/L2|LINE/L2|Alu|
GeneID:80146	|Low_complexity|Low_complexity|
GeneID:80143	|Alu|LINE/L1|
GeneID:80142	|MIR|
GeneID:80149	|Low_complexity|Simple_repeat|
GeneID:80148	|Low_complexity|Low_complexity|
GeneID:1392	|hAT-Charlie|
GeneID:885	|hAT-Charlie|Low_complexity|Low_complexity|Simple_repeat|Alu|
GeneID:127602	|hAT-Charlie|LINE/L1|
GeneID:3866	|MIR|LINE/L2|MIR|
GeneID:57613	|ERV1|ERV1|
GeneID:57611	|hAT-Tip100|
GeneID:57610	|Low_complexity|MIR|Alu|
GeneID:57617	|LINE/L2|LINE/L2|
GeneID:57616	|Low_complexity|Simple_repeat|Low_complexity|
GeneID:57615	|Alu|Alu|
GeneID:57614	|Simple_repeat|MIR|
GeneID:504180	|MIR|Alu|MIR|
GeneID:57619	|hAT-Charlie|
GeneID:1819	|hAT-Charlie|Alu|Alu|
GeneID:100996401	|Alu|LINE/L1|Alu|Alu|Alu|
GeneID:79750	|hAT-Charlie|
GeneID:1810	|Alu|
GeneID:1813	|Simple_repeat|Low_complexity|Simple_repeat|Simple_repeat|
GeneID:421	|MIR|
GeneID:1815	|Low_complexity|Low_complexity|
GeneID:1814	|LINE/L1|
GeneID:100130311	|Low_complexity|Low_complexity|
GeneID:1816	|MIR|
GeneID:153918	|Low_complexity|
GeneID:200205	|LINE/L1|Alu|LINE/L1|
GeneID:255762	|Alu|LINE/L2|
GeneID:25978	|Simple_repeat|Simple_repeat|
GeneID:130540	|hAT-Charlie|LINE/L2|Alu|
GeneID:64921	|Low_complexity|Alu|
GeneID:105371063	|LINE/L1|Low_complexity|hAT-Charlie|
GeneID:133015	|LINE/L1|Alu|LINE/L1|
GeneID:810	|LINE/L2|
GeneID:91664	|Alu|LINE/L1|Alu|
GeneID:944	|Simple_repeat|Simple_repeat|MIR|
GeneID:91661	|Alu|LINE/L1|Alu|
GeneID:91662	|Alu|Alu|ERVL-MaLR|
GeneID:91663	|Alu|LTR/ERVL|Alu|LTR/ERVL|
GeneID:402096	|Low_complexity|LINE/L1|
GeneID:150094	|Simple_repeat|Low_complexity|Low_complexity|
GeneID:22844	|LINE/L2|LINE/L1|Alu|
GeneID:128312	|Low_complexity|
GeneID:158835	|LINE/L1|Alu|
GeneID:22845	|MIR|
GeneID:2230	|MIR|Alu|
GeneID:386618	|MIR|
GeneID:2232	|hAT|
GeneID:599	|Simple_repeat|
GeneID:2542	|Alu|MIR|
GeneID:2235	|LINE/L2|LINE/L2|
GeneID:148266	|hAT-Charlie|
GeneID:2237	|LINE/L2|MIR|MIR|
GeneID:148268	|Alu|
GeneID:53919	|LINE/L1|LTR/ERVL|LINE/L1|LTR/ERVL|
GeneID:596	|Low_complexity|Simple_repeat|Low_complexity|Simple_repeat|
GeneID:597	|LINE/L1|Alu|LINE/L1|
GeneID:2548	|Alu|
GeneID:595	|Simple_repeat|Low_complexity|Low_complexity|
GeneID:392862	|Alu|Alu|Simple_repeat|
GeneID:114792	|Low_complexity|
GeneID:107986035	|Low_complexity|Low_complexity|
GeneID:90952	|Low_complexity|
GeneID:90957	|MIR|LINE/L2|
GeneID:54039	|Low_complexity|LINE/L1|Alu|LINE/L1|
GeneID:51517	|LINE/L2|
GeneID:51514	|MIR|
GeneID:388610	|Low_complexity|MIR|Alu|
GeneID:51512	|LINE/L2|ERVL-MaLR|LINE/L2|
GeneID:54033	|Low_complexity|
GeneID:51046	|Low_complexity|
GeneID:100287144	|Simple_repeat|
GeneID:283219	|MIR|
GeneID:10626	|MIR|MIR|
GeneID:10625	|Deu|
GeneID:10196	|MIR|Alu|MIR|
GeneID:10623	|Alu|Alu|
GeneID:10190	|LINE/L1|
GeneID:10620	|Simple_repeat|LINE/L2|LINE/L2|
GeneID:222171	|MIR|Alu|
GeneID:10198	|Alu|Alu|
GeneID:10629	|MIR|Alu|
GeneID:10628	|Low_complexity|
GeneID:389690	|MIR|Low_complexity|
GeneID:113828	|Simple_repeat|Low_complexity|
GeneID:27299	|MIR|LINE/L1|
GeneID:27294	|Alu|Alu|Alu|Alu|Alu|
GeneID:113791	|Alu|Alu|Simple_repeat|
GeneID:27296	|MIR|LINE/L2|Alu|LINE/L2|hAT-Blackjack|
GeneID:27297	|Alu|Alu|Alu|
GeneID:27290	|Low_complexity|MIR|Alu|
GeneID:27291	|LINE/L2|Alu|
GeneID:622	|ERVL|LTR/ERVL|
GeneID:27293	|LINE/L2|LINE/L1|Alu|Low_complexity|Alu|
GeneID:440387	|Alu|
GeneID:7547	|Simple_repeat|
GeneID:6369	|Alu|CR1|
GeneID:3622	|Low_complexity|Low_complexity|
GeneID:30816	|ERVL-MaLR|LTR/ERVL|ERV1|
GeneID:23553	|ERV1|
GeneID:10998	|LINE/L2|
GeneID:107985555	|Alu|
GeneID:30817	|Alu|MIR|hAT-Charlie|
GeneID:10994	|Simple_repeat|LINE/L1|ERVL|
GeneID:10991	|Low_complexity|
GeneID:10990	|Alu|Simple_repeat|
GeneID:10993	|ERV1|Alu|ERV1|ERV1|
GeneID:10992	|LINE/L2|
GeneID:10443	|LINE/L1|Alu|Simple_repeat|LINE/L1|Alu|
GeneID:10440	|Low_complexity|Low_complexity|Alu|Low_complexity|LINE/L2|
GeneID:10447	|MIR|
GeneID:64377	|Low_complexity|MIR|
GeneID:10445	|hAT-Charlie|Alu|
GeneID:64375	|ERV1|Alu|
GeneID:10449	|Low_complexity|Low_complexity|LINE/L1|
GeneID:27128	|Simple_repeat|Simple_repeat|RTE-X|MIR|LINE/L2|Simple_repeat|
GeneID:27129	|MIR|LINE/L2|
GeneID:122011	|MIR|
GeneID:8440	|MIR|
GeneID:27122	|Low_complexity|
GeneID:27120	|Satellite|MIR|
GeneID:27121	|Alu|Low_complexity|
GeneID:129049	|MIR|Low_complexity|Alu|Alu|
GeneID:199964	|MIR|MIR|Simple_repeat|LINE/L2|
GeneID:27124	|Simple_repeat|
GeneID:27125	|Alu|
GeneID:5015	|Simple_repeat|
GeneID:147166	|Alu|Alu|LINE/L1|Alu|
GeneID:5017	|Low_complexity|Low_complexity|
GeneID:5016	|Simple_repeat|MIR|hAT-Charlie|hAT-Charlie|
GeneID:5010	|Low_complexity|MIR|Alu|Simple_repeat|
GeneID:196074	|MIR|
GeneID:6631	|Alu|Alu|Alu|LINE/L2|Alu|
GeneID:8445	|Low_complexity|
GeneID:158293	|TcMar-Tigger|
GeneID:5019	|MIR|
GeneID:5018	|ERVL-MaLR|Alu|ERVL-MaLR|
GeneID:100128988	|LINE/L1|
GeneID:9079	|Low_complexity|Simple_repeat|
GeneID:64089	|Low_complexity|Simple_repeat|Low_complexity|
GeneID:152940	|Alu|
GeneID:55969	|MIR|hAT-Charlie|Simple_repeat|Alu|
GeneID:64080	|Low_complexity|
GeneID:9546	|MIR|Low_complexity|
GeneID:9013	|LINE/L2|hAT-Charlie|hAT-Charlie|Alu|
GeneID:64083	|Low_complexity|
GeneID:9543	|Low_complexity|
GeneID:9014	|MIR|Alu|LINE/L2|LINE/L1|
GeneID:9541	|MIR|LINE/L2|Alu|
GeneID:6143	|Low_complexity|Alu|
GeneID:55619	|Low_complexity|LINE/L2|
GeneID:55349	|Low_complexity|
GeneID:55611	|Alu|LINE/L1|Alu|LINE/L1|Alu|
GeneID:55346	|Alu|Low_complexity|
GeneID:145258	|Low_complexity|
GeneID:26188	|Simple_repeat|LINE/L2|
GeneID:55343	|MIR|LINE/L1|Alu|LINE/L1|
GeneID:55614	|MIR|Alu|
GeneID:55617	|hAT-Charlie|Alu|
GeneID:55616	|Simple_repeat|MIR|MIR|Simple_repeat|
GeneID:5279	|LINE/L2|MIR|MIR|
GeneID:5307	|Low_complexity|
GeneID:5271	|LINE/L2|LINE/L2|
GeneID:5270	|Low_complexity|Simple_repeat|
GeneID:5273	|Low_complexity|Low_complexity|Alu|
GeneID:5306	|Alu|Alu|
GeneID:5275	|Simple_repeat|LINE/L2|
GeneID:5277	|hAT|
GeneID:5205	|MIR|
GeneID:121441	|LINE/L2|
GeneID:154791	|Alu|
GeneID:154790	|Simple_repeat|MIR|LINE/L2|
GeneID:26716	|ERVL-MaLR|LINE/L1|LINE/L1|Alu|
GeneID:338398	|MIR|Low_complexity|MIR|
GeneID:254225	|LINE/L2|
GeneID:118663	|Alu|LINE/L2|
GeneID:23608	|MIR|MIR|Alu|MIR|
GeneID:63891	|MIR|
GeneID:26230	|Simple_repeat|LINE/L2|Alu|
GeneID:23604	|MIR|MIR|
GeneID:23603	|Low_complexity|MIR|
GeneID:26234	|LINE/L1|
GeneID:338821	|LINE/L1|
GeneID:26984	|LINE/L2|
GeneID:3627	|TcMar-Mariner|
GeneID:128408	|Simple_repeat|Low_complexity|
GeneID:285231	|ERVL-MaLR|
GeneID:136853	|Alu|Alu|Alu|
GeneID:643669	|Alu|Alu|LINE/L2|
GeneID:1857	|LINE/L2|Alu|LINE/L2|
GeneID:414157	|hAT|
GeneID:50836	|Alu|
GeneID:50837	|hAT|LINE/L1|
GeneID:414152	|hAT-Charlie|
GeneID:50835	|LTR/ERVL|
GeneID:81399	|Alu|Alu|Alu|LINE/L1|
GeneID:50838	|TcMar-Tigger|Alu|TcMar-Tigger|
GeneID:50839	|Low_complexity|LINE/L2|MIR|
GeneID:643664	|Alu|Alu|Alu|
GeneID:100133941	|MIR|Alu|
GeneID:6817	|LINE/L1|Simple_repeat|LINE/L1|Alu|LINE/L1|Alu|
GeneID:1525	|Alu|MIR|
GeneID:22924	|Alu|
GeneID:4277	|Alu|
GeneID:2121	|MIR|
GeneID:3516	|MIR|
GeneID:8622	|Alu|
GeneID:343066	|Alu|Alu|
GeneID:343069	|Alu|
GeneID:22921	|Low_complexity|Low_complexity|LINE/L1|
GeneID:2	|hAT-Tip100|Simple_repeat|LINE/L2|
GeneID:4000	|Low_complexity|Low_complexity|Low_complexity|Simple_repeat|Simple_repeat|
GeneID:5909	|Low_complexity|MIR|MIR|
GeneID:5908	|Low_complexity|
GeneID:653643	|Low_complexity|Alu|
GeneID:8761	|Low_complexity|hAT-Charlie|Alu|hAT-Charlie|
GeneID:653641	|Low_complexity|Alu|
GeneID:8763	|MIR|
GeneID:55964	|MIR|LINE/L2|MIR|
GeneID:5906	|LINE/L2|LTR/ERVL|
GeneID:8766	|Low_complexity|tRNA|
GeneID:387707	|Alu|
GeneID:387700	|MIR|hAT-Charlie|Alu|
GeneID:23413	|Low_complexity|Low_complexity|Low_complexity|
GeneID:220082	|ERVL|ERV1|
GeneID:220081	|hAT-Tip100|
GeneID:29842	|LINE/L2|Alu|LINE/L2|
GeneID:257044	|Low_complexity|Low_complexity|
GeneID:285268	|Alu|ERVL-MaLR|ERVL-MaLR|
GeneID:29841	|Low_complexity|Low_complexity|Low_complexity|Low_complexity|LINE/L2|
GeneID:4058	|Alu|
GeneID:1579	|LINE/L2|
GeneID:4057	|ERV1|Simple_repeat|
GeneID:4055	|Low_complexity|
GeneID:1572	|MIR|Simple_repeat|Low_complexity|Alu|
GeneID:1573	|Simple_repeat|MIR|LINE/L2|Alu|
GeneID:4050	|MIR|Alu|
GeneID:4051	|Simple_repeat|MIR|
GeneID:645073	|LINE/L1|ERV1|Alu|
GeneID:284131	|LINE/L2|
GeneID:7508	|LINE/L2|LINE/L2|
GeneID:93986	|Simple_repeat|Simple_repeat|
GeneID:7507	|MIR|MIR|
GeneID:284680	|LINE/L1|Alu|LINE/L1|
GeneID:400793	|MIR|
GeneID:148137	|Low_complexity|MIR|
GeneID:400797	|Alu|ERVL|
GeneID:404037	|MIR|MIR|Alu|
GeneID:338321	|LINE/L1|Low_complexity|Low_complexity|Alu|
GeneID:353091	|LINE/L1|ERV1|LINE/L1|Low_complexity|Simple_repeat|Low_complexity|
GeneID:25763	|ERV1|Alu|
GeneID:729956	|Low_complexity|hAT-Charlie|
GeneID:25766	|Alu|LINE/L1|hAT-Tip100|
GeneID:26260	|MIR|Low_complexity|
GeneID:90326	|Alu|
GeneID:57554	|Simple_repeat|Alu|
GeneID:90324	|Alu|LINE/L2|hAT-Charlie|LINE/L2|
GeneID:26261	|ERVL-MaLR|
GeneID:90321	|Alu|Low_complexity|Alu|
GeneID:644672	|LINE/L1|LINE/L1|Alu|LINE/L1|Simple_repeat|
GeneID:375686	|Alu|ERVL|LINE/L2|
GeneID:221143	|Alu|
GeneID:102724951	|LINE/L1|
GeneID:102724957	|hAT-Blackjack|hAT-Charlie|MIR|
GeneID:284353	|Low_complexity|
GeneID:284352	|Alu|Alu|
GeneID:284355	|MIR|Alu|
GeneID:284359	|Alu|Simple_repeat|
GeneID:284358	|Satellite|Satellite|
GeneID:56063	|Alu|
GeneID:56062	|MIR|
GeneID:56061	|MIR|LINE/L2|
GeneID:361	|hAT-Tip100|LINE/L1|LINE/L1|
GeneID:363	|Low_complexity|Gypsy|
GeneID:362	|Low_complexity|Low_complexity|Simple_repeat|
GeneID:340267	|Alu|LINE/L1|LINE/L2|
GeneID:367	|Low_complexity|
GeneID:828	|Alu|Alu|
GeneID:113000	|Simple_repeat|
GeneID:79370	|Alu|MIR|TcMar-Tigger|
GeneID:341799	|MIR|Alu|
GeneID:117248	|LINE/L2|
GeneID:132946	|Alu|Alu|
GeneID:90187	|CR1|
GeneID:285888	|Simple_repeat|
GeneID:84528	|Low_complexity|Alu|Low_complexity|Alu|
GeneID:129685	|Simple_repeat|Alu|hAT-Charlie|
GeneID:57448	|LINE/L1|LINE/L1|MIR|
GeneID:57449	|Alu|Alu|
GeneID:64965	|hAT-Charlie|
GeneID:160140	|Low_complexity|Alu|
GeneID:64963	|MIR|MIR|
GeneID:293	|Low_complexity|
GeneID:64960	|MIR|ERV1|
GeneID:140578	|Low_complexity|
GeneID:64968	|Simple_repeat|
GeneID:387032	|Low_complexity|
GeneID:554313	|TcMar-Tigger|
GeneID:164395	|Simple_repeat|Low_complexity|
GeneID:344167	|Low_complexity|
GeneID:348110	|RTE-X|MIR|Simple_repeat|hAT-Tip100|
GeneID:104	|Low_complexity|Alu|Low_complexity|Simple_repeat|
GeneID:84273	|Alu|Alu|
GeneID:83552	|MIR|
GeneID:101	|Low_complexity|MIR|
GeneID:84274	|hAT-Charlie|
GeneID:103	|LINE/L1|
GeneID:102	|Simple_repeat|Alu|Simple_repeat|Alu|
GeneID:644096	|Alu|Simple_repeat|Alu|
GeneID:109	|Low_complexity|Low_complexity|Low_complexity|
GeneID:108	|Low_complexity|
GeneID:3559	|Simple_repeat|Alu|Simple_repeat|
GeneID:160728	|MIR|
GeneID:3552	|Alu|
GeneID:54106	|LINE/L2|
GeneID:3550	|MIR|
GeneID:133957	|Simple_repeat|
GeneID:3556	|Low_complexity|LINE/L2|
GeneID:3557	|LINE/L1|LINE/L1|LINE/L1|LINE/L1|LINE/L1|LINE/L1|
GeneID:54107	|hAT-Charlie|Alu|hAT-Charlie|
GeneID:91056	|Low_complexity|Simple_repeat|Low_complexity|
GeneID:140701	|Alu|Alu|
GeneID:3087	|Low_complexity|
GeneID:3080	|Alu|LINE/L1|
GeneID:140706	|MIR|MIR|Alu|
GeneID:3082	|Simple_repeat|
GeneID:3083	|LINE/L2|
GeneID:10686	|MIR|Low_complexity|
GeneID:130026	|Alu|
GeneID:130752	|Alu|
GeneID:105379198	|MIR|
GeneID:644890	|LINE/L2|Alu|LINE/L2|hAT-Blackjack|
GeneID:728586	|Alu|
GeneID:728588	|Alu|LINE/L2|hAT-Charlie|
GeneID:221749	|Low_complexity|
GeneID:51112	|Alu|Simple_repeat|Alu|
GeneID:3889	|LINE/L2|
GeneID:10999	|Low_complexity|tRNA|Alu|
GeneID:3339	|Simple_repeat|Low_complexity|Alu|
GeneID:3884	|MIR|
GeneID:112752	|MIR|MIR|
GeneID:100532731	|Low_complexity|
GeneID:3887	|Low_complexity|LINE/L1|
GeneID:3880	|Alu|
GeneID:100532736	|Simple_repeat|TcMar-Tigger|Alu|
GeneID:112755	|Low_complexity|CR1|Alu|
GeneID:3883	|Simple_repeat|MIR|
GeneID:54937	|Alu|
GeneID:91272	|LINE/L1|MIR|Alu|
GeneID:54935	|CR1|MIR|CR1|
GeneID:54934	|Alu|MIR|
GeneID:54933	|LINE/L2|Alu|LINE/L2|
GeneID:54932	|Low_complexity|Low_complexity|
GeneID:51727	|LINE/L2|Alu|LINE/L2|LINE/L2|
GeneID:54930	|MIR|Alu|MIR|Simple_repeat|Simple_repeat|
GeneID:51728	|hAT|Alu|hAT|
GeneID:80351	|Simple_repeat|
GeneID:54939	|LINE/L1|TcMar-Tigger|
GeneID:54938	|Alu|
GeneID:84696	|hAT-Charlie|LINE/L2|
GeneID:8887	|MIR|Alu|
GeneID:337969	|Alu|
GeneID:337968	|LINE/L2|
GeneID:337967	|LINE/L1|
GeneID:337966	|Low_complexity|
GeneID:8886	|TcMar-Tigger|Low_complexity|
GeneID:337963	|Simple_repeat|MIR|
GeneID:84858	|Low_complexity|
GeneID:337960	|Low_complexity|ERVL|
GeneID:5127	|LINE/L2|LINE/L2|
GeneID:5480	|LINE/L1|
GeneID:8888	|Simple_repeat|
GeneID:727800	|Simple_repeat|Low_complexity|Simple_repeat|Low_complexity|
GeneID:51110	|Simple_repeat|Alu|MIR|
GeneID:158055	|Low_complexity|Simple_repeat|Low_complexity|Low_complexity|
GeneID:23516	|Low_complexity|
GeneID:402135	|LINE/L1|
GeneID:613211	|TcMar-Tigger|Alu|TcMar-Tigger|MIR|
GeneID:84443	|MIR|
GeneID:199786	|ERVL-MaLR|Alu|ERVL-MaLR|
GeneID:2689	|Simple_repeat|CR1|MIR|
GeneID:2688	|MIR|Alu|
GeneID:10294	|LINE/L1|
GeneID:90141	|LINE/L2|
GeneID:10290	|LINE/L2|hAT-Charlie|Alu|LINE/L1|
GeneID:10291	|Alu|Alu|
GeneID:8993	|MIR|Low_complexity|Alu|MIR|
GeneID:8992	|MIR|Alu|MIR|LINE/L2|
GeneID:8991	|Simple_repeat|Alu|Simple_repeat|
GeneID:2934	|Low_complexity|MIR|MIR|
GeneID:8997	|Low_complexity|Simple_repeat|Low_complexity|Low_complexity|
GeneID:2932	|Low_complexity|
GeneID:8995	|LINE/L1|MIR|
GeneID:2686	|hAT-Charlie|MIR|
GeneID:84327	|ERVL-MaLR|hAT-Blackjack|hAT-Blackjack|
GeneID:100144748	|Low_complexity|Low_complexity|Simple_repeat|Low_complexity|
GeneID:196446	|Simple_repeat|LINE/L1|Simple_repeat|LINE/L1|
GeneID:5121	|Alu|
GeneID:79809	|Low_complexity|
GeneID:51185	|MIR|
GeneID:51184	|Alu|
GeneID:51187	|LINE/L1|LINE/L2|
GeneID:1012	|RTE-X|
GeneID:162394	|Simple_repeat|
GeneID:1014	|LINE/L2|
GeneID:84186	|ERV1|Alu|Alu|
GeneID:1019	|Simple_repeat|
GeneID:126070	|ERVL|Alu|
GeneID:105372412	|Simple_repeat|Alu|MIR|
GeneID:92610	|MIR|Alu|Alu|
GeneID:126074	|MIR|LINE/L2|
GeneID:9227	|MIR|LINE/L2|
GeneID:494470	|Low_complexity|
GeneID:2068	|Alu|Alu|Low_complexity|LINE/L2|Alu|
GeneID:25979	|LINE/L1|Alu|LINE/L1|
GeneID:9221	|Alu|
GeneID:25977	|MIR|
GeneID:2064	|MIR|
GeneID:2067	|LINE/L2|LINE/L1|LINE/L2|
GeneID:2066	|Low_complexity|
GeneID:25973	|LINE/L2|hAT|LINE/L2|Alu|
GeneID:2060	|Simple_repeat|Low_complexity|MIR|MIR|LINE/L2|
GeneID:2063	|Low_complexity|Low_complexity|Low_complexity|Simple_repeat|Simple_repeat|Low_complexity|Low_complexity|
GeneID:25970	|CR1|
GeneID:8575	|Alu|
GeneID:8574	|MIR|
GeneID:8577	|Low_complexity|MIR|MIR|
GeneID:8576	|MIR|MIR|
GeneID:4104	|Low_complexity|Low_complexity|
GeneID:8572	|Low_complexity|LINE/L2|
GeneID:54977	|Low_complexity|hAT-Charlie|Alu|hAT-Charlie|
GeneID:8578	|MIR|
GeneID:54976	|hAT-Charlie|
GeneID:10799	|hAT-Charlie|
GeneID:51114	|Simple_repeat|
GeneID:83449	|Gypsy|ERVL-MaLR|
GeneID:5260	|Alu|Alu|Alu|
GeneID:83448	|Alu|
GeneID:101928603	|LINE/L2|
GeneID:221443	|Simple_repeat|Low_complexity|Low_complexity|
GeneID:126295	|Alu|ERV1|
GeneID:54752	|MIR|LINE/L2|MIR|Low_complexity|
GeneID:10878	|ERVL|
GeneID:10879	|Low_complexity|
GeneID:54757	|Low_complexity|Low_complexity|LINE/L2|
GeneID:54756	|MIR|LINE/L2|LINE/L2|
GeneID:92806	|Low_complexity|MIR|MIR|Low_complexity|Alu|
GeneID:10873	|Alu|ERVL-MaLR|LINE/L2|Helitron|
GeneID:10870	|LINE/L2|Alu|LINE/L2|LINE/L2|
GeneID:283537	|MIR|ERV1|
GeneID:10876	|ERV1|LINE/L2|
GeneID:10877	|ERVL|ERVL-MaLR|
GeneID:10874	|LINE/L2|Simple_repeat|LINE/L1|MIR|
GeneID:23660	|Alu|Alu|Alu|
GeneID:493869	|hAT-Charlie|Alu|
GeneID:27295	|Low_complexity|Alu|
GeneID:493861	|Low_complexity|
GeneID:493860	|Alu|LINE/L1|Alu|
GeneID:158880	|Simple_repeat|MIR|
GeneID:729092	|Low_complexity|
GeneID:57016	|Low_complexity|Alu|Low_complexity|
GeneID:10400	|LINE/L2|
GeneID:55613	|MIR|MIR|
GeneID:64760	|Alu|hAT-Charlie|Alu|
GeneID:199731	|Alu|Simple_repeat|
GeneID:9482	|Low_complexity|
GeneID:768211	|Simple_repeat|MIR|
GeneID:219931	|hAT-Charlie|ERVL-MaLR|
GeneID:64146	|Alu|
GeneID:9486	|Low_complexity|Simple_repeat|
GeneID:9487	|Alu|Alu|
GeneID:9788	|Low_complexity|
GeneID:9488	|MIR|Alu|Alu|
GeneID:219938	|ERV1|ERV1|MIR|
GeneID:201255	|Low_complexity|MIR|
GeneID:2523	|Satellite|
GeneID:653073	|LINE/L1|Alu|LINE/L1|
GeneID:79411	|MIR|
GeneID:729540	|Low_complexity|Simple_repeat|
GeneID:79412	|Low_complexity|
GeneID:79415	|LINE/L1|ERV1|
GeneID:79142	|Low_complexity|Low_complexity|
GeneID:79140	|Low_complexity|MIR|
GeneID:10126	|MIR|
GeneID:79148	|MIR|MIR|MIR|
GeneID:646799	|LINE/L1|Alu|
GeneID:80863	|Low_complexity|
GeneID:2524	|Low_complexity|Alu|Alu|Alu|
GeneID:399979	|LINE/L2|
GeneID:157680	|LINE/L1|Alu|Simple_repeat|Alu|Alu|
GeneID:10653	|LINE/L2|LINE/L2|Alu|
GeneID:91875	|LINE/L1|LINE/L1|
GeneID:159013	|MIR|
GeneID:881	|MIR|MIR|Alu|
GeneID:51119	|Low_complexity|LINE/L1|Alu|LINE/L1|
GeneID:10123	|Simple_repeat|Simple_repeat|
GeneID:79917	|Alu|LINE/L1|ERVL-MaLR|
GeneID:7029	|LINE/L2|Alu|
GeneID:25894	|LINE/L2|Alu|
GeneID:8689	|MIR|MIR|Simple_repeat|
GeneID:8688	|Simple_repeat|
[truncated: 14,091 more rows]
