# Supplementary material for: Structure, clustering and functional insights of repeats configurations in the upstream promoter region of the human coding genes
Source: BMC Genomics. 2018 Dec 11;19(Suppl 8):862. doi: 10.1186/s12864-018-5196-6 (PMC6288848; doi:10.1186/s12864-018-5196-6)
Supplement: Supplementary file 2 — List of Repeat configurations in the upstream promoter region of the human genes, full list. (XLSX 55 kb) [file 12864_2018_5196_MOESM2_ESM.xlsx]

## Sheet: Sheet1
Patterns	#Genes	#Repeats
|Alu|	1240	1
|Low_complexity|	1062	1
|MIR|	1012	1
|Simple_repeat|	722	1
|LINE/L2|	553	1
|Alu|Alu|	439	2
|LINE/L1|	359	1
|Low_complexity|Low_complexity|	309	2
|hAT-Charlie|	236	1
|MIR|MIR|	222	2
|MIR|Alu|	218	2
|Low_complexity|Alu|	190	2
|ERV1|	179	1
|Low_complexity|MIR|	160	2
|Low_complexity|Simple_repeat|	160	2
|Simple_repeat|Low_complexity|	149	2
|LINE/L2|Alu|	133	2
|Alu|Alu|Alu|	126	3
|Alu|MIR|	125	2
|Simple_repeat|Alu|	120	2
|Simple_repeat|Simple_repeat|	111	2
|MIR|LINE/L2|	110	2
|LINE/L2|LINE/L2|	104	2
|ERVL-MaLR|	104	1
|Low_complexity|LINE/L2|	97	2
|Low_complexity|Low_complexity|Low_complexity|	91	3
|Simple_repeat|MIR|	88	2
|LINE/L1|LINE/L1|	84	2
|LINE/L1|Alu|	81	2
|LINE/L2|MIR|	80	2
|Alu|LINE/L2|	80	2
|Alu|LINE/L1|	73	2
|Alu|Simple_repeat|	68	2
|Simple_repeat|LINE/L2|	62	2
|MIR|LINE/L1|	60	2
|LINE/L1|Alu|LINE/L1|	57	3
|Alu|Low_complexity|	51	2
|Simple_repeat|Low_complexity|Low_complexity|	51	3
|MIR|Alu|Alu|	49	3
|MIR|Simple_repeat|	48	2
|Simple_repeat|LINE/L1|	45	2
|Low_complexity|Alu|Alu|	43	3
|ERV1|Alu|	42	2
|LINE/L2|LINE/L1|	42	2
|TcMar-Tigger|	41	1
|Low_complexity|Simple_repeat|Low_complexity|	41	3
|Low_complexity|MIR|Alu|	41	3
|Low_complexity|hAT-Charlie|	41	2
|hAT-Charlie|Alu|	41	2
|MIR|hAT-Charlie|	41	2
|Alu|hAT-Charlie|	40	2
|Low_complexity|LINE/L1|	40	2
|LINE/L2|Alu|LINE/L2|	39	3
|MIR|Alu|MIR|	39	3
|Alu|ERV1|	38	2
|CR1|	38	1
|hAT-Tip100|	37	1
|MIR|MIR|MIR|	37	3
|Low_complexity|Low_complexity|MIR|	36	3
|ERVL|	36	1
|hAT|	35	1
|Alu|Simple_repeat|Alu|	34	3
|MIR|Low_complexity|	33	2
|Alu|Alu|Alu|Alu|	33	4
|Low_complexity|Low_complexity|Simple_repeat|	31	3
|Simple_repeat|Alu|Alu|	30	3
|Alu|ERVL-MaLR|	30	2
|MIR|MIR|Alu|	30	3
|Simple_repeat|Simple_repeat|Simple_repeat|	29	3
|Alu|LINE/L1|Alu|	28	3
|LINE/L1|Alu|Alu|	27	3
|ERV1|ERV1|	27	2
|Simple_repeat|Simple_repeat|Low_complexity|	26	3
|Low_complexity|Low_complexity|Alu|	26	3
|Low_complexity|Low_complexity|Low_complexity|Low_complexity|	25	4
|Low_complexity|Low_complexity|LINE/L2|	23	3
|MIR|ERVL-MaLR|	23	2
|LINE/L2|ERV1|	23	2
|MIR|ERV1|	23	2
|Alu|LINE/L2|Alu|	22	3
|hAT-Charlie|MIR|	22	2
|Simple_repeat|Low_complexity|Low_complexity|Low_complexity|	22	4
|Low_complexity|MIR|MIR|	22	3
|Alu|MIR|Alu|	21	3
|Low_complexity|MIR|LINE/L2|	21	3
|Simple_repeat|MIR|MIR|	21	3
|LINE/L2|Alu|Alu|	21	3
|Alu|Simple_repeat|Alu|Alu|	20	4
|ERV1|Alu|ERV1|	20	3
|LINE/L1|MIR|	19	2
|Alu|Alu|MIR|	19	3
|Low_complexity|Simple_repeat|Simple_repeat|	19	3
|Simple_repeat|hAT-Charlie|	19	2
|Simple_repeat|Low_complexity|MIR|	19	3
|LINE/L1|LINE/L2|	19	2
|MIR|LINE/L2|Alu|	19	3
|hAT-Charlie|hAT-Charlie|	19	2
|Simple_repeat|Low_complexity|Simple_repeat|	18	3
|LINE/L2|MIR|Alu|	17	3
|MIR|MIR|LINE/L2|	17	3
|Low_complexity|Simple_repeat|Low_complexity|Low_complexity|	17	4
|MIR|Alu|Alu|Alu|	17	4
|Gypsy|	17	1
|hAT-Charlie|LINE/L1|	17	2
|Alu|Alu|Simple_repeat|	17	3
|Alu|Alu|LINE/L1|	16	3
|Satellite|	16	1
|Alu|Alu|LINE/L2|	16	3
|Low_complexity|ERV1|	16	2
|LINE/L2|LINE/L2|Alu|	16	3
|MIR|LINE/L2|MIR|	16	3
|Simple_repeat|Alu|MIR|	16	3
|Simple_repeat|Simple_repeat|Alu|	16	3
|hAT-Blackjack|	16	1
|Low_complexity|LINE/L2|MIR|	16	3
|LINE/L2|MIR|MIR|	16	3
|LINE/L1|ERV1|	15	2
|ERVL-MaLR|Alu|	15	2
|Low_complexity|Simple_repeat|Alu|	15	3
|LINE/L2|MIR|LINE/L2|	15	3
|Simple_repeat|ERV1|	15	2
|LINE/L1|Alu|LINE/L1|Alu|	15	4
|Simple_repeat|Low_complexity|Alu|	15	3
|Low_complexity|LINE/L1|Alu|	15	3
|MIR|LINE/L2|LINE/L2|	15	3
|LINE/L2|Simple_repeat|	14	2
|hAT-Charlie|Alu|hAT-Charlie|	14	3
|MIR|ERVL|	14	2
|hAT-Charlie|LINE/L2|	14	2
|hAT-Charlie|Alu|Alu|	14	3
|Low_complexity|Simple_repeat|MIR|	13	3
|hAT-Charlie|Simple_repeat|	13	2
|LINE/L2|Low_complexity|	13	2
|Alu|LINE/L1|Alu|LINE/L1|	13	4
|Low_complexity|Alu|LINE/L1|	13	3
|LINE/L2|hAT-Charlie|	12	2
|LINE/L1|ERVL-MaLR|	12	2
|MIR|Alu|LINE/L2|	12	3
|Simple_repeat|Alu|LINE/L2|	12	3
|ERVL|ERVL|	12	2
|Simple_repeat|Simple_repeat|MIR|	12	3
|tRNA|	11	1
|Simple_repeat|MIR|Alu|	11	3
|LINE/L1|Simple_repeat|	11	2
|LINE/L2|ERVL-MaLR|	11	2
|LINE/L2|Simple_repeat|Alu|	11	3
|ERVL|Alu|	11	2
|TcMar-Mariner|	11	1
|MIR|MIR|Simple_repeat|	11	3
|Low_complexity|Alu|MIR|	11	3
|Alu|LINE/L2|LINE/L2|	11	3
|Alu|MIR|MIR|	11	3
|ERVL-MaLR|ERVL-MaLR|	11	2
|LINE/L1|ERV1|Alu|	10	3
|Low_complexity|TcMar-Tigger|	10	2
|Low_complexity|LINE/L2|Alu|	10	3
|ERVL-MaLR|MIR|	10	2
|Low_complexity|CR1|	10	2
|Alu|ERVL|	10	2
|LINE/CR1|	10	1
|Alu|Low_complexity|Alu|	10	3
|LINE/L2|TcMar-Tigger|	10	2
|LINE/L2|LINE/L2|LINE/L2|	10	3
|LINE/L1|Low_complexity|	9	2
|ERV1|Alu|ERV1|Alu|	9	4
|Alu|MIR|LINE/L2|	9	3
|ERVK|	9	1
|CR1|MIR|	9	2
|Low_complexity|LINE/L1|LINE/L1|	9	3
|RTE-X|	9	1
|Simple_repeat|Simple_repeat|Low_complexity|Low_complexity|	9	4
|Low_complexity|Simple_repeat|LINE/L2|	9	3
|Simple_repeat|LINE/L2|MIR|	9	3
|ERV1|LINE/L1|	9	2
|Low_complexity|Alu|Low_complexity|	9	3
|Simple_repeat|LINE/L2|LINE/L2|	9	3
|Alu|ERV1|Alu|	9	3
|LINE/L1|Simple_repeat|Alu|	9	3
|Low_complexity|Low_complexity|Low_complexity|Simple_repeat|	9	4
|MIR|LINE/L1|Alu|	9	3
|Simple_repeat|LINE/L1|Alu|	9	3
|hAT-Charlie|ERV1|	9	2
|Alu|Alu|hAT-Charlie|	9	3
|Alu|Alu|LINE/L1|Alu|	9	4
|Simple_repeat|Low_complexity|Low_complexity|MIR|	8	4
|Low_complexity|Simple_repeat|Simple_repeat|Low_complexity|	8	4
|MIR|Alu|Simple_repeat|Alu|	8	4
|Simple_repeat|MIR|Simple_repeat|	8	3
|Alu|LINE/L1|Alu|Alu|	8	4
|MIR|TcMar-Tigger|	8	2
|Low_complexity|Low_complexity|Low_complexity|MIR|	8	4
|Low_complexity|Low_complexity|LINE/L1|	8	3
|ERV1|MIR|	8	2
|Alu|TcMar-Tigger|	8	2
|Alu|LINE/L2|MIR|	8	3
|Alu|Alu|Low_complexity|	8	3
|LINE/L2|ERVL|	8	2
|MIR|MIR|hAT-Charlie|	8	3
|LINE/L1|LINE/L1|Alu|	8	3
|snRNA|	8	1
|ERVL-MaLR|Alu|ERVL-MaLR|	8	3
|LINE/L1|LINE/L1|LINE/L1|	8	3
|Simple_repeat|LINE/L2|Alu|	7	3
|Alu|Alu|ERVL-MaLR|	7	3
|MIR|MIR|MIR|Alu|	7	4
|hAT|MIR|	7	2
|Alu|Alu|Alu|Alu|Alu|	7	5
|Low_complexity|ERVL-MaLR|	7	2
|Simple_repeat|Alu|Simple_repeat|	7	3
|CR1|Simple_repeat|	7	2
|Simple_repeat|Alu|LINE/L1|	7	3
|ERV1|hAT-Charlie|	7	2
|LINE/L2|LINE/L1|Alu|	7	3
|Simple_repeat|ERVL-MaLR|	7	2
|Alu|CR1|	7	2
|Alu|LINE/L1|LINE/L1|	7	3
|LINE/L2|Alu|LINE/L2|LINE/L2|	7	4
|Simple_repeat|MIR|LINE/L2|	7	3
|Simple_repeat|Alu|Simple_repeat|Alu|	7	4
|Low_complexity|LINE/L2|LINE/L2|	7	3
|hAT|Alu|	7	2
|Low_complexity|Low_complexity|Alu|Alu|	7	4
|Simple_repeat|Low_complexity|LINE/L1|	7	3
|MIR|hAT-Tip100|	7	2
|Simple_repeat|Low_complexity|LINE/L2|	7	3
|MIR|Simple_repeat|Alu|	7	3
|Low_complexity|Simple_repeat|Low_complexity|Simple_repeat|	7	4
|Alu|ERVL-MaLR|Alu|	7	3
|MIR|LINE/L2|Alu|LINE/L2|	6	4
|Simple_repeat|Simple_repeat|LINE/L2|	6	3
|MIR|TcMar-Mariner|	6	2
|Low_complexity|hAT-Tip100|	6	2
|LINE/L1|ERVL|	6	2
|Alu|Simple_repeat|Alu|MIR|	6	4
|LINE/L1|Alu|Alu|Alu|	6	4
|TcMar-Tigger|Alu|	6	2
|MIR|MIR|Alu|Alu|	6	4
|ERV1|LINE/L1|ERV1|	6	3
|MIR|Alu|LINE/L1|	6	3
|Alu|Alu|Simple_repeat|Alu|	6	4
|MIR|Alu|Simple_repeat|	6	3
|Alu|Simple_repeat|Simple_repeat|	6	3
|Simple_repeat|MIR|LINE/L1|	6	3
|Low_complexity|Alu|Alu|Alu|	6	4
|Simple_repeat|Alu|Low_complexity|	6	3
|MIR|MIR|Alu|MIR|	6	4
|CR1|Alu|	6	2
|LINE/L1|Simple_repeat|LINE/L1|	6	3
|Low_complexity|MIR|hAT-Charlie|	6	3
|hAT-Charlie|MIR|MIR|	6	3
|MIR|hAT-Charlie|Alu|hAT-Charlie|	6	4
|MIR|MIR|MIR|MIR|	6	4
|MIR|hAT-Charlie|Alu|	6	3
|hAT-Tip100|Alu|	6	2
|MIR|CR1|	6	2
|CR1|Low_complexity|	6	2
|Low_complexity|Low_complexity|Low_complexity|LINE/L2|	6	4
|ERV1|Alu|Alu|	6	3
|Alu|ERV1|Alu|ERV1|	6	4
|Low_complexity|Simple_repeat|Simple_repeat|Simple_repeat|	6	4
|LINE/L2|Alu|Alu|Alu|	6	4
|Low_complexity|hAT|	6	2
|LINE/L2|Alu|MIR|	6	3
|LINE/L1|hAT-Charlie|LINE/L1|	6	3
|LINE/L2|MIR|Alu|MIR|	6	4
|Low_complexity|Alu|LINE/L2|	6	3
|Alu|Low_complexity|MIR|	5	3
|MIR|MIR|LINE/L1|	5	3
|CR1|LINE/L2|	5	2
|Low_complexity|LINE/L2|Alu|LINE/L2|	5	4
|Simple_repeat|hAT-Tip100|	5	2
|MIR|Alu|Low_complexity|	5	3
|Alu|TcMar-Mariner|	5	2
|Simple_repeat|MIR|MIR|MIR|	5	4
|MIR|LINE/L2|hAT-Charlie|	5	3
|Simple_repeat|Low_complexity|hAT-Charlie|	5	3
|LTR/ERVL|	5	1
|ERV1|ERV1|Alu|	5	3
|LINE/L1|TcMar-Tigger|	5	2
|MIR|ERV1|Alu|	5	3
|Alu|hAT-Charlie|MIR|	5	3
|hAT-Charlie|Alu|hAT-Charlie|Alu|hAT-Charlie|	5	5
|LINE/L2|ERV1|Alu|	5	3
|Low_complexity|Alu|Low_complexity|Alu|	5	4
|Alu|MIR|Simple_repeat|	5	3
|Simple_repeat|MIR|hAT-Charlie|	5	3
|MIR|Alu|Alu|MIR|	5	4
|MIR|Alu|MIR|MIR|	5	4
|TcMar-Tigger|Alu|TcMar-Tigger|	5	3
|Low_complexity|Low_complexity|Simple_repeat|Low_complexity|	5	4
|LTR/ERVK|	5	1
|MIR|LINE/L1|LINE/L1|	5	3
|ERV1|LINE/L2|	5	2
|Low_complexity|Low_complexity|MIR|MIR|	5	4
|Low_complexity|hAT-Charlie|Alu|	5	3
|TcMar-Tigger|LINE/L1|	5	2
|LINE/L1|Alu|LINE/L1|LINE/L1|	5	4
|Low_complexity|Low_complexity|Simple_repeat|Low_complexity|Low_complexity|	5	5
|Alu|Alu|Alu|LINE/L2|	5	4
|Simple_repeat|Low_complexity|Low_complexity|Low_complexity|Low_complexity|	5	5
|Low_complexity|LINE/L1|Alu|LINE/L1|	5	4
|Alu|ERV1|ERV1|	5	3
|ERV1|Low_complexity|	5	2
|Alu|Alu|Simple_repeat|Alu|Alu|	5	5
|MIR|Simple_repeat|MIR|	5	3
|LINE/L2|LINE/L2|LINE/L1|	5	3
|Simple_repeat|hAT-Charlie|Alu|	5	3
|Low_complexity|Low_complexity|Simple_repeat|Simple_repeat|	5	4
|Alu|Simple_repeat|LINE/L1|	5	3
|Low_complexity|ERVL|	5	2
|ERVL-MaLR|LINE/L2|	5	2
|Low_complexity|MIR|Simple_repeat|	5	3
|Alu|MIR|LINE/L1|	5	3
|Alu|hAT-Tip100|	5	2
|LINE/L2|CR1|	5	2
|ERV1|LTR/ERV1|	5	2
|telomeric|	5	1
|Simple_repeat|Low_complexity|Simple_repeat|Low_complexity|	5	4
|Alu|hAT-Charlie|Alu|	5	3
|Low_complexity|Alu|Simple_repeat|	5	3
|ERVL|LINE/L2|	5	2
|hAT-Charlie|Low_complexity|	5	2
|Alu|MIR|Low_complexity|	5	3
|Simple_repeat|Alu|Alu|Alu|	5	4
|hAT-Tip100|LINE/L2|	4	2
|LINE/L2|LINE/L2|ERVL-MaLR|	4	3
|Low_complexity|MIR|ERV1|	4	3
|Alu|Simple_repeat|Alu|Simple_repeat|	4	4
|Alu|Alu|LINE/L1|LINE/L1|	4	4
|Alu|Simple_repeat|LINE/L1|Alu|	4	4
|MIR|Simple_repeat|Alu|MIR|	4	4
|Alu|LINE/L1|TcMar-Tigger|	4	3
|ERVL-MaLR|ERV1|	4	2
|Alu|hAT|	4	2
|Simple_repeat|Alu|LINE/L1|Alu|	4	4
|MIR|Gypsy|	4	2
|ERVL-MaLR|LTR/ERVL-MaLR|	4	2
|Simple_repeat|ERVL|	4	2
|Low_complexity|MIR|LINE/L1|	4	3
|LINE/L2|LINE/L1|LINE/L1|	4	3
|Alu|MIR|hAT-Charlie|	4	3
|Low_complexity|Alu|Simple_repeat|Alu|	4	4
|hAT-Blackjack|Alu|	4	2
|MIR|Low_complexity|Simple_repeat|	4	3
|Alu|Alu|ERV1|	4	3
|Alu|Simple_repeat|LINE/L2|	4	3
|hAT|Simple_repeat|	4	2
|hAT|ERVL-MaLR|	4	2
|Alu|Low_complexity|LINE/L1|	4	3
|MIR|Alu|MIR|LINE/L2|	4	4
|LINE/L1|LINE/L1|ERVL-MaLR|	4	3
|LINE/L2|Low_complexity|Alu|	4	3
|Unknown|	4	1
|LINE/L1|Alu|Simple_repeat|	4	3
|Simple_repeat|Alu|ERV1|	4	3
|TcMar-Tigger|Alu|TcMar-Tigger|Alu|	4	4
|LINE/L2|hAT-Charlie|hAT-Charlie|	4	3
|hAT-Charlie|MIR|hAT-Charlie|	4	3
|Low_complexity|Low_complexity|Simple_repeat|LINE/L2|	4	4
|ERV1|ERV1|ERV1|	4	3
|hAT-Charlie|LINE/L2|Alu|	4	3
|LINE/L2|Alu|LINE/L2|MIR|	4	4
|Alu|ERVL-MaLR|LINE/L2|	4	3
|Alu|LINE/L2|hAT-Charlie|	4	3
|hAT-Charlie|ERVL-MaLR|	4	2
|LTR/ERV1|	4	1
|Alu|LINE/L1|MIR|	4	3
|Low_complexity|Simple_repeat|Simple_repeat|MIR|	4	4
|MIR|Alu|MIR|Alu|	4	4
|Simple_repeat|LINE/L1|Alu|LINE/L1|	4	4
|ERVL-MaLR|LINE/L1|	4	2
|MIR|hAT|	4	2
|Alu|Alu|Alu|Simple_repeat|	4	4
|LINE/L1|Alu|LINE/L1|Alu|Alu|	4	5
|MIR|Low_complexity|Low_complexity|	4	3
|MIR|Simple_repeat|Simple_repeat|	4	3
|ERVL|Alu|ERVL|	4	3
|Low_complexity|hAT-Charlie|Alu|hAT-Charlie|	4	4
|Low_complexity|MIR|MIR|LINE/L2|	4	4
|Alu|hAT-Charlie|LINE/L2|	4	3
|ERVL|MIR|	4	2
|MIR|Alu|MIR|Alu|Alu|	4	5
|Low_complexity|Low_complexity|Low_complexity|Low_complexity|Low_complexity|Low_complexity|	4	6
|Simple_repeat|Simple_repeat|Simple_repeat|Simple_repeat|Simple_repeat|	4	5
|Alu|LINE/L1|LINE/L2|	4	3
|MIR|hAT-Charlie|MIR|	4	3
|Alu|LINE/L1|ERV1|	4	3
|Low_complexity|MIR|Alu|MIR|	4	4
|Deu|	4	1
|Simple_repeat|Simple_repeat|Simple_repeat|Simple_repeat|	4	4
|tRNA|tRNA|	4	2
|Low_complexity|Low_complexity|Low_complexity|Alu|	4	4
|LINE/L2|LTR/ERVL|	4	2
|MIR|MIR|CR1|	4	3
|hAT-Charlie|MIR|LINE/L2|	4	3
|ERVL-MaLR|Alu|Alu|Alu|	4	4
|Satellite|Satellite|	4	2
|Alu|MIR|Alu|MIR|	4	4
|MIR|LINE/L2|LINE/L1|	4	3
|hAT-Charlie|Low_complexity|Alu|	3	3
|MIR|Alu|hAT|	3	3
|LINE/L2|LINE/L1|LINE/L1|Alu|	3	4
|LINE/L1|Alu|ERV1|	3	3
|Alu|Low_complexity|Simple_repeat|	3	3
|Simple_repeat|Simple_repeat|Simple_repeat|Low_complexity|Low_complexity|	3	5
|Low_complexity|Simple_repeat|Low_complexity|Simple_repeat|Low_complexity|	3	5
|Simple_repeat|Alu|hAT-Charlie|	3	3
|Alu|LINE/L2|LINE/L1|	3	3
|MIR|MIR|LINE/L2|LINE/L2|	3	4
|LINE/L2|LINE/L2|Alu|Alu|	3	4
|MIR|Alu|hAT-Charlie|	3	3
|ERV1|Alu|ERV1|ERV1|	3	4
|Low_complexity|ERV1|Alu|	3	3
|LINE/L2|hAT-Charlie|LINE/L2|	3	3
|MIR|LINE/L1|LINE/L1|LINE/L1|	3	4
|Low_complexity|Low_complexity|LINE/L2|Alu|	3	4
|LINE/L2|ERVL-MaLR|Alu|ERVL-MaLR|	3	4
|LINE/L1|Alu|Alu|Alu|Alu|	3	5
|hAT-Charlie|hAT-Charlie|MIR|	3	3
|MIR|MIR|hAT-Tip100|	3	3
|LINE/L2|hAT-Tip100|	3	2
|hAT|ERV1|	3	2
|Simple_repeat|ERV1|Alu|	3	3
|LINE/L1|hAT-Charlie|	3	2
|ERVL|LINE/L1|	3	2
|LINE/L2|Low_complexity|Alu|Alu|	3	4
|Simple_repeat|TcMar-Tigger|	3	2
|LINE/L1|Alu|LINE/L2|	3	3
|Low_complexity|Simple_repeat|Alu|Alu|	3	4
|Low_complexity|MIR|Alu|Alu|	3	4
|MIR|Alu|Alu|Alu|Alu|	3	5
|Low_complexity|hAT-Charlie|hAT-Charlie|	3	3
|Simple_repeat|Simple_repeat|Simple_repeat|Low_complexity|	3	4
|Simple_repeat|MIR|Alu|MIR|	3	4
|Alu|Satellite|	3	2
|Simple_repeat|TcMar-Tigger|Alu|	3	3
|Alu|Alu|ERVL|	3	3
|CR1|MIR|Alu|MIR|	3	4
|Low_complexity|Alu|ERV1|	3	3
|Alu|TcMar-Tigger|Alu|	3	3
|Alu|MIR|TcMar-Tigger|	3	3
|Alu|LINE/L2|Alu|LINE/L2|	3	4
|LINE/L1|LINE/L2|LINE/L2|	3	3
|TcMar-Tigger|Simple_repeat|	3	2
|Alu|Low_complexity|Low_complexity|	3	3
|Low_complexity|ERVL-MaLR|Alu|	3	3
|hAT-Blackjack|MIR|	3	2
|Other|	3	1
|MIR|MIR|ERV1|	3	3
|Low_complexity|Low_complexity|Low_complexity|Low_complexity|Low_complexity|	3	5
|hAT-Charlie|Alu|hAT-Charlie|Alu|	3	4
|Low_complexity|LINE/L2|Simple_repeat|	3	3
|Alu|Alu|Alu|LINE/L1|	3	4
|LINE/L2|Alu|LINE/L2|Alu|	3	4
|Alu|hAT-Charlie|hAT-Charlie|	3	3
|Alu|Simple_repeat|ERVL-MaLR|	3	3
|ERVL|Alu|Alu|	3	3
|hAT-Charlie|LINE/L1|LINE/L1|	3	3
|Simple_repeat|LINE/L2|Alu|Alu|	3	4
|Alu|LINE/L2|Low_complexity|	3	3
|hAT-Charlie|Alu|hAT-Charlie|hAT-Charlie|	3	4
|ERV1|Low_complexity|Alu|	3	3
|Simple_repeat|Low_complexity|Simple_repeat|Low_complexity|Low_complexity|Low_complexity|	3	6
|LINE/L1|Low_complexity|Alu|	3	3
|hAT-Charlie|hAT|	3	2
|ERVL-MaLR|LINE/L1|Alu|	3	3
|Simple_repeat|Alu|Low_complexity|Alu|	3	4
|LINE/L2|Alu|Simple_repeat|	3	3
|Simple_repeat|Low_complexity|Low_complexity|Simple_repeat|Low_complexity|	3	5
|snRNA|Alu|	3	2
|LINE/L2|MIR|Low_complexity|	3	3
|LINE/L1|Simple_repeat|Alu|Low_complexity|	3	4
|Alu|MIR|Alu|Alu|	3	4
|Low_complexity|Low_complexity|Simple_repeat|Simple_repeat|Low_complexity|	3	5
|na|	3	1
|Simple_repeat|Alu|MIR|hAT-Charlie|	3	4
|Low_complexity|Low_complexity|Simple_repeat|Low_complexity|Simple_repeat|	3	5
|Alu|hAT-Charlie|LINE/L1|	3	3
|MIR|Simple_repeat|LINE/L1|	3	3
|hAT-Charlie|MIR|Alu|	3	3
|TcMar-Mariner|MIR|	3	2
|MIR|Low_complexity|MIR|	3	3
|Low_complexity|LINE/L2|Alu|Alu|	3	4
|LINE/L2|Simple_repeat|LINE/L2|	3	3
|LINE/L2|hAT-Charlie|Alu|hAT-Charlie|	3	4
|MIR|MIR|ERVL|	3	3
|MIR|LINE/L1|MIR|	3	3
|Alu|Low_complexity|Alu|Alu|	3	4
|hAT-Charlie|Alu|LINE/L1|	3	3
|ERV1|ERV1|ERVL-MaLR|	3	3
|hAT|Alu|hAT|	3	3
|Simple_repeat|MIR|Simple_repeat|MIR|	3	4
|ERV1|Alu|ERV1|Alu|ERV1|	3	5
|LINE/L2|Alu|LINE/L1|	3	3
|Low_complexity|Alu|Alu|Simple_repeat|	3	4
|ERVL-MaLR|Simple_repeat|ERVL-MaLR|	3	3
|LINE/L2|MIR|LTR/ERVL|	3	3
|Gypsy|Alu|	3	2
|hAT-Blackjack|LINE/L2|	3	2
|MIR|LINE/L2|ERV1|	3	3
|tRNA|Simple_repeat|	3	2
|hAT-Tip100|hAT-Tip100|	3	2
|Low_complexity|Low_complexity|Simple_repeat|Simple_repeat|Simple_repeat|	3	5
|MIR|Simple_repeat|LINE/L2|	3	3
|TcMar-Tigger|LINE/L2|	3	2
|Low_complexity|Simple_repeat|ERVL|	3	3
|LINE/L2|Simple_repeat|LINE/L1|	3	3
|Alu|Alu|Alu|Simple_repeat|Alu|	3	5
|LINE/L2|MIR|MIR|LINE/L2|	3	4
|Alu|Alu|TcMar-Tigger|	3	3
|RTE-X|Alu|	3	2
|Low_complexity|LINE/L1|Simple_repeat|	3	3
|LINE/L1|Low_complexity|LINE/L1|	3	3
|TcMar-Tigger|Alu|Alu|	3	3
|Low_complexity|Simple_repeat|Simple_repeat|Simple_repeat|Simple_repeat|	3	5
|MIR|Low_complexity|Alu|	3	3
|MIR|MIR|Low_complexity|	3	3
|Low_complexity|Low_complexity|ERV1|	3	3
|MIR|LINE/L1|Alu|LINE/L1|	3	4
|hAT-Charlie|Alu|Alu|Alu|	3	4
|MIR|MIR|LINE/L2|Alu|	3	4
|LTR/ERVL-MaLR|	3	1
|Alu|LINE/L1|ERVL-MaLR|	3	3
|ERVL-MaLR|ERVL-MaLR|ERVL-MaLR|	3	3
|hAT|LINE/L2|	3	2
|MIR|Alu|ERVL-MaLR|	3	3
|CR1|CR1|	3	2
|Low_complexity|Low_complexity|Simple_repeat|Alu|	3	4
|hAT-Charlie|Alu|hAT-Charlie|LINE/L2|	3	4
|Alu|hAT-Tip100|Alu|	3	3
|Low_complexity|MIR|LINE/L1|LINE/L1|	3	4
|MIR|MIR|ERVL-MaLR|	3	3
|TcMar-Tigger|TcMar-Tigger|	3	2
|Alu|Alu|Alu|MIR|	3	4
|MIR|LINE/L2|LINE/L2|LINE/L2|	3	4
|Simple_repeat|Low_complexity|Simple_repeat|Simple_repeat|	3	4
|ERVL-MaLR|hAT-Charlie|ERVL-MaLR|	2	3
|Simple_repeat|MIR|Low_complexity|	2	3
|Satellite|Alu|	2	2
|LINE/L1|Alu|LINE/L1|LINE/L1|LINE/L1|	2	5
|Alu|TcMar-Tc2|	2	2
|ERVL-MaLR|ERVL|	2	2
|MIR|LINE/CR1|	2	2
|Low_complexity|Alu|Alu|ERV1|	2	4
|MIR|LINE/L2|MIR|hAT-Charlie|	2	4
|MIR|LINE/L1|Alu|Alu|	2	4
|TcMar-Tigger|ERVL|	2	2
|Low_complexity|Alu|LINE/L2|LINE/L2|	2	4
|Alu|Gypsy|	2	2
|Alu|LINE/L1|Alu|LINE/L1|LINE/L1|	2	5
|TcMar-Mariner|Alu|Alu|	2	3
|Alu|LINE/L2|Alu|Alu|	2	4
|Simple_repeat|ERVL-MaLR|ERVL-MaLR|	2	3
|Low_complexity|Simple_repeat|Low_complexity|Low_complexity|Low_complexity|	2	5
|LINE/L1|Alu|LINE/L1|Low_complexity|	2	4
|hAT-Charlie|Alu|ERV1|	2	3
|Alu|LINE/L2|Low_complexity|LINE/L1|	2	4
|Low_complexity|LINE/L2|LINE/L2|LINE/L1|	2	4
|MIR|Alu|CR1|	2	3
|MIR|LINE/L2|MIR|Alu|	2	4
|LINE/L1|LINE/L1|Low_complexity|	2	3
|LINE/L1|Alu|MIR|	2	3
|Alu|hAT-Charlie|ERVL-MaLR|	2	3
|MIR|MIR|Alu|MIR|Alu|	2	5
|Low_complexity|MIR|MIR|Low_complexity|	2	4
|LINE/L2|LINE/L1|ERVL-MaLR|	2	3
|Low_complexity|MIR|MIR|Alu|	2	4
|LINE/L1|hAT-Charlie|hAT-Charlie|	2	3
|scRNA|MIR|	2	2
|Low_complexity|MIR|Alu|Simple_repeat|	2	4
|Low_complexity|Gypsy|	2	2
|hAT-Charlie|ERVL-MaLR|Alu|	2	3
|hAT-Tip100|LINE/L1|LINE/L1|	2	3
|Simple_repeat|Simple_repeat|Simple_repeat|Simple_repeat|MIR|	2	5
|ERV1|ERVL|	2	2
|MIR|ERVL-MaLR|ERVL-MaLR|	2	3
|Low_complexity|Alu|Simple_repeat|Alu|Low_complexity|	2	5
|LINE/L2|LINE/L2|Alu|LINE/L2|	2	4
|Simple_repeat|Alu|Alu|Simple_repeat|Alu|	2	5
|hAT-Blackjack|Simple_repeat|	2	2
|Simple_repeat|LINE/L2|LINE/L2|MIR|	2	4
|MIR|MIR|Simple_repeat|LINE/L2|	2	4
|Alu|Simple_repeat|Alu|Alu|Alu|	2	5
|scRNA|	2	1
|Alu|RTE-X|	2	2
|LINE/L2|ERVL-MaLR|Alu|	2	3
|Alu|Simple_repeat|hAT-Charlie|	2	3
|Simple_repeat|Simple_repeat|LINE/L1|	2	3
|Alu|LINE/L2|hAT|	2	3
|Low_complexity|Low_complexity|ERVL-MaLR|Alu|ERVL-MaLR|	2	5
|hAT-Charlie|Alu|Simple_repeat|hAT-Charlie|	2	4
|MIR|ERV1|MIR|	2	3
|Simple_repeat|Simple_repeat|Low_complexity|Alu|	2	4
|LINE/L2|Alu|Simple_repeat|Alu|	2	4
|Simple_repeat|MIR|Alu|Alu|	2	4
|MIR|hAT-Charlie|hAT-Charlie|Alu|	2	4
|MIR|LINE/L2|Alu|LINE/L2|Alu|	2	5
|hAT-Tip100|hAT-Tip100|Alu|	2	3
|Low_complexity|Low_complexity|Low_complexity|Low_complexity|Simple_repeat|	2	5
|Alu|hAT-Charlie|Simple_repeat|	2	3
|LINE/L2|hAT-Tip100|LINE/L1|	2	3
|Low_complexity|MIR|Low_complexity|	2	3
|ERVL-MaLR|LINE/L1|LINE/L1|Alu|	2	4
|ERVL|Simple_repeat|	2	2
|LINE/L1|LINE/L1|Alu|Alu|	2	4
|hAT-Charlie|hAT-Charlie|Alu|hAT-Charlie|	2	4
|Simple_repeat|LINE/L2|MIR|MIR|	2	4
|ERVL-MaLR|Alu|Alu|	2	3
|Alu|ERV1|ERV1|LINE/L1|	2	4
|Alu|ERV1|ERVK|	2	3
|ERVK|LINE/L1|Alu|	2	3
|Simple_repeat|Simple_repeat|ERVL|	2	3
|Alu|Simple_repeat|hAT-Tip100|	2	3
|MIR|hAT-Charlie|LINE/L2|	2	3
|MIR|MIR|Simple_repeat|Alu|	2	4
|LINE/L2|Low_complexity|LINE/L1|	2	3
|Simple_repeat|Low_complexity|hAT|	2	3
|tRNA|Alu|	2	2
|hAT-Charlie|hAT-Charlie|hAT-Charlie|Alu|	2	4
|Low_complexity|LINE/L2|MIR|Alu|	2	4
|ERVL|Alu|LINE/L1|Alu|	2	4
|Simple_repeat|Simple_repeat|LINE/L2|Alu|	2	4
|Alu|LINE/L1|LINE/L1|LINE/L1|Low_complexity|	2	5
|ERVL-MaLR|hAT-Charlie|MIR|	2	3
|LINE/L1|LINE/L2|Simple_repeat|	2	3
|Low_complexity|Satellite|	2	2
|CR1|LINE/L1|	2	2
|Alu|MIR|ERV1|	2	3
|Simple_repeat|hAT-Charlie|Simple_repeat|	2	3
|Satellite|MIR|	2	2
|MIR|LINE/L2|LINE/L2|MIR|	2	4
|Alu|Alu|Alu|LINE/L2|Alu|	2	5
|Low_complexity|Simple_repeat|LINE/L1|LINE/L2|	2	4
|hAT-Charlie|ERV1|hAT-Charlie|	2	3
|Low_complexity|Simple_repeat|Low_complexity|MIR|	2	4
|Low_complexity|MIR|hAT-Charlie|MIR|	2	4
|Low_complexity|Simple_repeat|hAT-Charlie|MIR|	2	4
|Alu|LINE/L1|Low_complexity|	2	3
|CR1|Alu|CR1|	2	3
|Alu|Alu|Alu|Alu|Simple_repeat|Alu|	2	6
|PiggyBac|	2	1
|Alu|ERVL|ERVL|	2	3
|LINE/L1|Alu|Alu|Simple_repeat|Alu|	2	5
|LINE/CR1|LINE/L2|	2	2
|Low_complexity|Simple_repeat|Low_complexity|Simple_repeat|Low_complexity|Low_complexity|	2	6
|MIR|LINE/L2|Alu|Alu|	2	4
|LINE/L1|Alu|hAT-Charlie|	2	3
|LINE/L1|Alu|Alu|LINE/L1|	2	4
|ERV1|Simple_repeat|Alu|	2	3
|Alu|hAT-Charlie|MIR|LINE/L2|	2	4
|Low_complexity|tRNA|Alu|	2	3
|Low_complexity|Low_complexity|Alu|LINE/L1|	2	4
|hAT-Charlie|TcMar-Tigger|	2	2
|Low_complexity|Low_complexity|LINE/L2|LINE/L2|LINE/L2|	2	5
|Simple_repeat|LINE/L2|Alu|Simple_repeat|	2	4
|MIR|hAT-Charlie|hAT-Charlie|hAT-Charlie|	2	4
|hAT|Alu|hAT|Alu|	2	4
|rRNA|	2	1
|MIR|Simple_repeat|Low_complexity|Alu|	2	4
|Alu|LINE/L1|Alu|ERV1|LINE/L1|	2	5
|Low_complexity|hAT-Charlie|MIR|	2	3
|MIR|Alu|Alu|Alu|MIR|	2	5
|Simple_repeat|ERV1|ERV1|	2	3
|ERV1|Simple_repeat|ERV1|	2	3
|ERV1|LINE/L1|LINE/L1|	2	3
|Low_complexity|Alu|Alu|MIR|	2	4
|Alu|MIR|MIR|MIR|	2	4
|Alu|LINE/L1|LINE/L1|Simple_repeat|	2	4
|Simple_repeat|Alu|LINE/L1|Alu|LINE/L1|	2	5
|ERV1|ERV1|MIR|	2	3
|hAT-Tip100|hAT-Charlie|	2	2
|hAT-Charlie|Alu|Simple_repeat|hAT-Charlie|Alu|	2	5
|Simple_repeat|Alu|LINE/L2|Alu|	2	4
|LINE/L1|LINE/L1|MIR|	2	3
|ERVL|Low_complexity|Simple_repeat|	2	3
|Alu|ERV1|Alu|ERV1|ERV1|	2	5
|MIR|Alu|LINE/L2|LINE/L1|	2	4
|Alu|TcMar-Tigger|TcMar-Tigger|	2	3
|LINE/L1|Simple_repeat|LINE/L1|Alu|LINE/L1|	2	5
|Alu|ERV1|ERV1|ERV1|ERV1|ERV1|	2	6
|LINE/L2|Alu|Low_complexity|Alu|	2	4
|MIR|Low_complexity|ERV1|	2	3
|hAT-Tip100|Alu|Alu|	2	3
|ERV1|Alu|LINE/L1|	2	3
|LINE/CR1|Alu|LINE/L2|	2	3
|Low_complexity|Low_complexity|MIR|Low_complexity|	2	4
|ERVL|ERVL|LINE/L1|	2	3
|Low_complexity|MIR|LINE/L2|Alu|LINE/L2|	2	5
|Simple_repeat|Low_complexity|MIR|MIR|Alu|	2	5
|TcMar-Tigger|ERVL-MaLR|	2	2
|LINE/L2|Simple_repeat|Alu|LINE/L1|	2	4
|LINE/CR1|Alu|LINE/CR1|	2	3
|Alu|TcMar-Tigger|LINE/L1|Alu|	2	4
|hAT-Tip100|Low_complexity|	2	2
|LINE/L2|LINE/L2|LINE/L2|Alu|	2	4
|Low_complexity|Low_complexity|LINE/L2|LINE/L1|	2	4
|LINE/L2|MIR|LINE/L1|	2	3
|Simple_repeat|Simple_repeat|Alu|Alu|	2	4
|Simple_repeat|TcMar-Tigger|ERV1|	2	3
|Low_complexity|Simple_repeat|LINE/L2|LINE/L2|	2	4
|LINE/L1|LINE/L2|LINE/L1|	2	3
|Alu|Alu|Low_complexity|Alu|	2	4
|Simple_repeat|ERV1|Alu|ERV1|	2	4
|Low_complexity|hAT-Tip100|LINE/L1|	2	3
|LINE/L1|LINE/L1|Alu|LINE/L1|	2	4
|Simple_repeat|LINE/L1|Simple_repeat|	2	3
|Simple_repeat|Alu|MIR|Simple_repeat|	2	4
|ERV1|ERV1|LINE/L2|	2	3
|hAT-Charlie|Alu|hAT-Charlie|MIR|	2	4
|Low_complexity|hAT|MIR|	2	3
|Low_complexity|Simple_repeat|MIR|MIR|	2	4
|Simple_repeat|LINE/L2|LINE/L2|LINE/L2|	2	4
|Low_complexity|Low_complexity|LINE/L2|LINE/L2|	2	4
|Low_complexity|Simple_repeat|LINE/L2|MIR|	2	4
|Low_complexity|MIR|LINE/L2|LINE/L2|	2	4
|Alu|MIR|LINE/CR1|	2	3
|LINE/L1|LINE/L1|LINE/L1|Alu|	2	4
|hAT-Charlie|Alu|hAT|LINE/L2|	2	4
|Alu|ERVL-MaLR|Alu|Alu|	2	4
|LTR|	2	1
|LINE/L2|MIR|LINE/L2|MIR|	2	4
|Unknown|Alu|	2	2
|Alu|hAT-Charlie|Alu|hAT-Charlie|Alu|	2	5
|ERVK|Alu|	2	2
|Low_complexity|Alu|Simple_repeat|Alu|Alu|	2	5
|MIR|LINE/L1|ERV1|	2	3
|ERVL-MaLR|Low_complexity|Simple_repeat|Alu|	2	4
|Low_complexity|MIR|hAT-Charlie|Alu|	2	4
|hAT-Blackjack|LINE/L1|	2	2
|hAT|Simple_repeat|MIR|	2	3
|Low_complexity|Low_complexity|LINE/L2|Simple_repeat|	2	4
|MIR|LINE/L2|MIR|MIR|	2	4
|Simple_repeat|LINE/L2|hAT-Tip100|	2	3
|LINE/L2|MIR|Alu|Alu|Alu|	2	5
|MIR|Simple_repeat|LINE/L1|MIR|	2	4
|Simple_repeat|Simple_repeat|Alu|MIR|	2	4
|LINE/L1|Alu|Low_complexity|	2	3
|Alu|ERVL|Alu|	2	3
|Simple_repeat|Simple_repeat|Low_complexity|Simple_repeat|Low_complexity|	2	5
|Low_complexity|MIR|Alu|MIR|Alu|	2	5
|MIR|hAT-Charlie|ERVL-MaLR|	2	3
|LINE/L2|TcMar-Tigger|TcMar-Tigger|	2	3
|Simple_repeat|hAT|	2	2
|hAT-Charlie|Simple_repeat|Alu|	2	3
|LINE/L2|LINE/L2|Alu|MIR|	2	4
|ERV1|Alu|ERV1|ERVL|	2	4
|LINE/L1|Alu|LINE/L1|Alu|LINE/L1|	2	5
|hAT-Charlie|LINE/L1|hAT-Charlie|	2	3
|hAT-Charlie|MIR|Simple_repeat|	2	3
|RTE-X|MIR|Simple_repeat|hAT-Tip100|	2	4
|Simple_repeat|LINE/L2|LINE/L2|Alu|	2	4
|LINE/L2|hAT-Charlie|Alu|	2	3
|MIR|LINE/L2|LINE/L2|Alu|	2	4
|Alu|Simple_repeat|Alu|LINE/L2|	2	4
|Low_complexity|Low_complexity|hAT-Charlie|	2	3
|MIR|Low_complexity|LINE/L1|Alu|	2	4
|hAT-Charlie|Alu|hAT-Charlie|LINE/L1|	2	4
|centromeric|	2	1
|Alu|ERV1|Alu|ERV1|Alu|	2	5
|Low_complexity|Low_complexity|LINE/L2|LINE/L2|MIR|	2	5
|Alu|MIR|ERVL-MaLR|	2	3
|Low_complexity|Simple_repeat|MIR|Alu|	2	4
|MIR|MIR|Simple_repeat|MIR|	2	4
|MIR|Simple_repeat|Alu|Alu|	2	4
|Simple_repeat|MIR|Simple_repeat|Alu|	2	4
|Simple_repeat|CR1|	2	2
|Alu|Low_complexity|hAT-Charlie|	2	3
|Alu|LINE/L1|Alu|LINE/L1|Alu|	2	5
|Simple_repeat|MIR|ERVL-MaLR|	2	3
|Simple_repeat|Low_complexity|Low_complexity|Low_complexity|Simple_repeat|	2	5
|LINE/L1|Alu|LINE/L1|LINE/L2|	2	4
|LINE/L1|ERVL-MaLR|LINE/L1|Alu|	2	4
|Alu|Alu|hAT-Charlie|Alu|	2	4
|Alu|LINE/L1|Simple_repeat|LINE/L1|	2	4
|hAT-Charlie|LINE/L2|hAT-Tip100|	2	3
|Alu|Low_complexity|Alu|MIR|	2	4
|Deu|Low_complexity|Low_complexity|	2	3
|hAT-Tip100|MIR|Alu|	2	3
|MIR|MIR|Simple_repeat|hAT-Charlie|	2	4
|Alu|LINE/L1|LINE/L1|LINE/L1|	2	4
|Simple_repeat|LINE/L2|LINE/L1|	2	3
|MIR|TcMar-Tigger|Alu|	2	3
|Low_complexity|Alu|MIR|LINE/L2|	2	4
|ERVL-MaLR|Simple_repeat|	2	2
|Gypsy|Gypsy|	2	2
|hAT-Charlie|LINE/L1|Alu|	2	3
|Simple_repeat|Simple_repeat|Alu|Alu|Alu|	2	5
|Alu|MIR|Alu|Low_complexity|	2	4
|Low_complexity|LINE/L2|LINE/L1|	2	3
|ERVL|LTR/ERVL|	2	2
|ERVL|Alu|ERVL|LINE/L2|	2	4
|Low_complexity|LINE/CR1|	2	2
|TcMar-Tigger|MIR|LINE/L2|	2	3
|MIR|LINE/L2|Simple_repeat|	2	3
|Simple_repeat|Low_complexity|Simple_repeat|Alu|	2	4
|DNA|Alu|	2	2
|Satellite|Simple_repeat|	2	2
|ERVL-MaLR|hAT-Charlie|	2	2
|Simple_repeat|Alu|MIR|MIR|	2	4
|Low_complexity|Alu|Alu|Alu|Alu|	2	5
|LINE/L2|MIR|MIR|MIR|	2	4
|rRNA|Simple_repeat|MIR|	2	3
|MIR|TcMar-Tigger|MIR|	2	3
|LINE/L1|Simple_repeat|LINE/L1|LINE/L1|	2	4
|MIR|MIR|Low_complexity|Alu|	2	4
|hAT-Tip100|TcMar-Tigger|	2	2
|ERV1|hAT-Charlie|Alu|	2	3
|LINE/L2|LINE/L1|LINE/L2|LINE/L2|	2	4
|LINE/L1|Alu|TcMar-Tigger|Alu|	2	4
|hAT-Charlie|LINE/L1|LINE/L2|	2	3
|Simple_repeat|Low_complexity|Simple_repeat|MIR|	2	4
|MIR|LINE/L2|Simple_repeat|Simple_repeat|	2	4
|Low_complexity|Low_complexity|TcMar-Tigger|	2	3
|Alu|MIR|LINE/L1|Simple_repeat|hAT-Charlie|	2	5
|MIR|MIR|Low_complexity|MIR|	2	4
|LINE/L2|TcMar-Tigger|ERV1|	2	3
|Low_complexity|Low_complexity|Low_complexity|Simple_repeat|Low_complexity|	2	5
|Simple_repeat|Alu|Alu|MIR|	2	4
|Alu|LINE/L2|LINE/L1|Alu|	2	4
|ERV1|LINE/L1|Alu|Simple_repeat|	2	4
|Simple_repeat|Low_complexity|Low_complexity|Simple_repeat|	2	4
|MIR|LINE/L2|MIR|LINE/L2|	2	4
|hAT-Charlie|ERVL|	2	2
|LTR/ERVK|LTR/ERVK|	2	2
|Low_complexity|Simple_repeat|hAT-Tip100|	2	3
|MIR|Low_complexity|Alu|Alu|	2	4
|LINE/L2|MIR|hAT-Charlie|	2	3
|DNA|	2	1
|Low_complexity|Simple_repeat|Low_complexity|hAT-Charlie|	2	4
|Simple_repeat|Alu|ERVL-MaLR|	2	3
|Gypsy|LINE/L1|	2	2
|LINE/L2|MIR|Simple_repeat|	2	3
|MIR|hAT|Alu|	2	3
|Simple_repeat|Alu|Alu|Alu|Alu|	2	5
|LINE/L1|ERVL-MaLR|LINE/L1|	2	3
|Alu|Simple_repeat|Alu|Low_complexity|Alu|	2	5
|hAT-Blackjack|MIR|LINE/L2|	2	3
|Low_complexity|Low_complexity|Low_complexity|Simple_repeat|Simple_repeat|	2	5
|Alu|Simple_repeat|Alu|Low_complexity|	2	4
|Low_complexity|Low_complexity|Alu|Low_complexity|	2	4
|Low_complexity|Simple_repeat|Simple_repeat|Alu|	2	4
|LINE/L2|TcMar-Tigger|TcMar-Tigger|TcMar-Tigger|	2	4
|hAT-Tip100|Gypsy|Alu|Gypsy|	1	4
|MIR|MIR|CR1|CR1|	1	4
|LINE/L1|Alu|hAT-Charlie|LINE/L1|	1	4
|MIR|Alu|MIR|hAT-Charlie|	1	4
|Simple_repeat|Simple_repeat|ERV1|	1	3
|ERVL-MaLR|Alu|ERVL-MaLR|ERV1|Alu|	1	5
|Simple_repeat|MIR|Low_complexity|MIR|	1	4
|LINE/L1|LINE/L2|MIR|MIR|	1	4
|MIR|hAT-Charlie|MIR|LINE/L1|Alu|	1	5
|Low_complexity|Alu|LINE/L1|LINE/L1|	1	4
|Simple_repeat|MIR|Alu|MIR|Low_complexity|	1	5
|hAT|Simple_repeat|Low_complexity|Alu|	1	4
|hAT-Charlie|ERV1|Alu|ERVL|	1	4
|ERV1|MIR|LINE/L2|	1	3
|Low_complexity|LINE/L2|Simple_repeat|hAT-Charlie|Alu|hAT-Charlie|	1	6
|Alu|Low_complexity|LINE/L1|ERVL|	1	4
|LINE/L1|LINE/L1|Alu|Alu|Simple_repeat|	1	5
|CR1|MIR|MIR|MIR|Alu|	1	5
|Low_complexity|Simple_repeat|Low_complexity|LINE/L2|MIR|	1	5
|Low_complexity|Low_complexity|MIR|hAT-Charlie|	1	4
|LINE/L2|Low_complexity|ERV1|	1	3
|LINE/L2|MIR|Alu|hAT-Charlie|	1	4
|LINE/L1|LINE/L1|Simple_repeat|Simple_repeat|Simple_repeat|	1	5
|Low_complexity|Low_complexity|Alu|ERV1|	1	4
|Low_complexity|SINE|Alu|Low_complexity|Low_complexity|	1	5
|MIR|Alu|MIR|TcMar-Tc2|	1	4
|scRNA|Low_complexity|Alu|Alu|	1	4
|Low_complexity|ERV1|Alu|Alu|	1	4
|Alu|Low_complexity|Alu|LINE/L1|hAT-Charlie|Alu|	1	6
|LINE/L1|hAT-Tip100|ERV1|	1	3
|Simple_repeat|Low_complexity|MIR|Simple_repeat|MIR|ERVL-MaLR|Simple_repeat|	1	7
|Alu|Alu|Alu|ERV1|	1	4
|hAT-Charlie|hAT-Charlie|Simple_repeat|Alu|	1	4
|Alu|LINE/L2|Alu|LINE/L2|Alu|	1	5
|TcMar-Tigger|ERV1|	1	2
|Low_complexity|CR1|MIR|Alu|	1	4
|ERVK|hAT-Charlie|Alu|	1	3
|MIR|Alu|Simple_repeat|Alu|Alu|	1	5
|ERV1|Alu|Low_complexity|Low_complexity|	1	4
|MIR|TcMar-Mariner|MIR|	1	3
|Alu|MIR|LINE/L2|Alu|	1	4
|ERVL-MaLR|hAT-Charlie|Simple_repeat|	1	3
|MIR|Alu|LINE/L2|Simple_repeat|LINE/L2|	1	5
|MIR|LINE/L1|Alu|Alu|Alu|	1	5
|LINE/L2|hAT-Charlie|Alu|LINE/L2|	1	4
|Simple_repeat|LINE/L2|Helitron|	1	3
|ERVL-MaLR|LTR/ERVL|ERV1|	1	3
|MIR|LINE/L2|Alu|hAT-Charlie|	1	4
|Alu|MIR|TcMar-Tigger|MIR|Alu|	1	5
|ERV1|LINE/L2|LINE/L2|	1	3
|LINE/L2|Alu|Low_complexity|LINE/L1|	1	4
|ERVL-MaLR|LINE/L1|LINE/L1|	1	3
|TcMar-Mariner|MIR|Alu|	1	3
|MIR|tRNA|LINE/L2|	1	3
|LINE/L2|hAT-Charlie|LINE/L2|LINE/L1|	1	4
|LINE/CR1|LINE/L2|Alu|LINE/L2|	1	4
|Gypsy|Simple_repeat|Alu|Simple_repeat|Simple_repeat|	1	5
|Simple_repeat|MIR|LINE/L1|Alu|LINE/L1|ERV1|Alu|	1	7
|LINE/L1|LINE/L1|Alu|Low_complexity|LINE/L1|	1	5
|hAT-Tip100|hAT-Tip100|MIR|	1	3
|TcMar-Tigger|LINE/L1|Alu|LINE/L1|Simple_repeat|	1	5
|Low_complexity|LINE/L2|ERVL|ERVL|LINE/L1|	1	5
|ERV1|ERVL|ERVL|	1	3
|MIR|LINE/L2|TcMar-Mariner|LINE/L2|hAT-Tip100|	1	5
|Alu|hAT-Charlie|LINE/L2|LINE/L1|Alu|	1	5
|Alu|Alu|Low_complexity|LINE/L1|LINE/L1|	1	5
|Low_complexity|Simple_repeat|hAT|MIR|	1	4
|Alu|Simple_repeat|Simple_repeat|Simple_repeat|	1	4
|ERV1|Simple_repeat|	1	2
|Simple_repeat|Alu|Alu|Alu|LINE/L1|	1	5
|Alu|Low_complexity|Low_complexity|hAT-Tip100|	1	4
|LINE/L1|Simple_repeat|Alu|LINE/L1|LINE/L1|LINE/L1|	1	6
|MIR|hAT|Simple_repeat|hAT|	1	4
|LINE/L1|ERVL|ERVL-MaLR|	1	3
|hAT-Tip100|Alu|Low_complexity|	1	3
|LINE/L1|LINE/L1|ERV1|	1	3
|MIR|Alu|Low_complexity|Alu|	1	4
|Low_complexity|Simple_repeat|MIR|LINE/CR1|	1	4
|ERV1|Alu|ERV1|Simple_repeat|Alu|	1	5
|Simple_repeat|Low_complexity|Simple_repeat|Simple_repeat|Low_complexity|Low_complexity|	1	6
|hAT-Tip100|ERV1|Alu|	1	3
|MIR|scRNA|Alu|Alu|MIR|	1	5
|Low_complexity|Alu|Simple_repeat|Alu|hAT-Charlie|Alu|	1	6
|LINE/L2|LINE/L2|Alu|Low_complexity|	1	4
|Alu|TcMar-Tigger|ERVL-MaLR|Alu|ERVL-MaLR|	1	5
|Low_complexity|hAT-Charlie|ERVL-MaLR|Alu|	1	4
|Alu|Simple_repeat|LINE/L1|Simple_repeat|Alu|	1	5
|LINE/L1|Alu|Simple_repeat|LINE/L1|	1	4
|Alu|hAT-Tip100|hAT-Tip100|MIR|	1	4
|Simple_repeat|Low_complexity|MIR|Alu|	1	4
|Alu|Simple_repeat|Alu|Low_complexity|LINE/L2|	1	5
|Gypsy|Gypsy|Alu|	1	3
|Alu|ERV1|MIR|	1	3
|ERVL-MaLR|MIR|ERVL-MaLR|	1	3
|Alu|ERV1|Simple_repeat|	1	3
|hAT-Charlie|MIR|ERVL-MaLR|MIR|	1	4
|ERV1|LTR/ERVL|	1	2
|Alu|LINE/L1|ERVL-MaLR|ERVL-MaLR|	1	4
|Simple_repeat|tRNA|	1	2
|hAT-Charlie|hAT-Charlie|ERV1|	1	3
|MIR|Alu|Simple_repeat|Alu|Alu|Alu|	1	6
|Simple_repeat|hAT-Charlie|Simple_repeat|LINE/L1|	1	4
|hAT-Charlie|LINE/L2|Simple_repeat|LINE/L2|Alu|	1	5
|Low_complexity|Low_complexity|CR1|	1	3
|LINE/L2|LINE/L2|Alu|Simple_repeat|Alu|	1	5
|Simple_repeat|CR1|CR1|CR1|	1	4
|CR1|Alu|Alu|	1	3
|Low_complexity|Low_complexity|Low_complexity|MIR|CR1|Alu|	1	6
|Simple_repeat|MIR|Alu|hAT-Charlie|	1	4
|Satellite|LINE/L2|Alu|	1	3
|MIR|Low_complexity|LINE/L2|Alu|	1	4
|LINE/L1|Simple_repeat|Alu|LINE/L1|	1	4
|Simple_repeat|LINE/L1|Alu|LINE/L2|LINE/L1|	1	5
|Low_complexity|Low_complexity|LINE/L2|Alu|Alu|Alu|	1	6
|LINE/L2|LINE/L2|Simple_repeat|	1	3
|ERVL|LINE/L1|LINE/L1|Simple_repeat|Alu|	1	5
|LINE/L2|Simple_repeat|LINE/L2|Alu|LINE/L2|	1	5
|LINE/L1|Low_complexity|ERV1|	1	3
|MIR|LINE/L2|Alu|LINE/L1|Alu|	1	5
|Low_complexity|MIR|LINE/L2|Alu|	1	4
|LINE/L1|LINE/L1|ERVL-MaLR|LINE/L1|LINE/L1|	1	5
|Unknown|MIR|	1	2
|Low_complexity|MIR|ERVL-MaLR|LINE/L1|hAT-Charlie|	1	5
|ERVL-MaLR|MIR|hAT-Tip100|hAT-Charlie|	1	4
|hAT-Charlie|LINE/L2|hAT-Charlie|	1	3
|Low_complexity|MIR|hAT-Charlie|Alu|Alu|	1	5
|Low_complexity|Alu|LINE/L2|LINE/L1|	1	4
|Low_complexity|LINE/L2|hAT-Tip100|	1	3
|LINE/L1|Homo|	1	2
|MIR|Alu|Alu|MIR|LINE/L2|	1	5
|hAT-Charlie|hAT-Charlie|Alu|hAT-Charlie|hAT-Charlie|	1	5
|Low_complexity|Low_complexity|MIR|Alu|	1	4
|Low_complexity|LINE/L2|Simple_repeat|LINE/L2|Alu|Simple_repeat|Alu|	1	7
|Low_complexity|Simple_repeat|Low_complexity|Alu|TcMar-Mariner|Alu|	1	6
|MIR|LTR/ERVL|ERVL|	1	3
|LINE/L1|Alu|hAT-Charlie|hAT-Charlie|	1	4
|Simple_repeat|Low_complexity|rRNA|	1	3
|TcMar-Tigger|MIR|LINE/L1|Simple_repeat|LINE/L1|	1	5
|hAT-Charlie|Alu|hAT-Charlie|Low_complexity|LINE/L1|	1	5
|LINE/L2|LINE/L2|LINE/L2|hAT-Charlie|Alu|hAT-Charlie|	1	6
|Simple_repeat|Alu|Alu|ERVL|	1	4
|Low_complexity|Low_complexity|Low_complexity|Low_complexity|Alu|	1	5
|LINE/L1|LINE/L1|LINE/L1|Alu|LINE/L1|	1	5
|Alu|Low_complexity|Alu|Alu|Satellite|	1	5
|MIR|Alu|MIR|Simple_repeat|ERV1|MIR|	1	6
|Alu|Alu|Alu|CR1|	1	4
|Alu|Low_complexity|Simple_repeat|Alu|	1	4
|LINE/L2|Alu|Alu|hAT-Charlie|	1	4
|LINE/L1|LINE/L1|Alu|Low_complexity|	1	4
|MIR|LINE/L2|Simple_repeat|Alu|	1	4
|LINE/L2|ERVL|Low_complexity|LINE/L1|	1	4
|MIR|LINE/L2|Alu|LINE/L2|ERV1|	1	5
|LINE/L1|Simple_repeat|LINE/L1|hAT-Charlie|	1	4
|Low_complexity|CR1|MIR|CR1|	1	4
|hAT|LINE/L2|Alu|	1	3
|MIR|TcMar-Mariner|LINE/L1|	1	3
|MIR|LINE/L1|Alu|LINE/L1|Simple_repeat|	1	5
|Alu|ERV1|Alu|LINE/L1|ERV1|	1	5
|ERV1|Low_complexity|TcMar-Mariner|	1	3
|MIR|MIR|hAT-Charlie|hAT-Charlie|	1	4
|Simple_repeat|MIR|Low_complexity|Alu|Simple_repeat|	1	5
|LINE/L2|MIR|LINE/L2|Simple_repeat|hAT|	1	5
|Low_complexity|Low_complexity|Low_complexity|Low_complexity|LINE/L2|MIR|	1	6
|hAT-Tip100|Low_complexity|Low_complexity|tRNA|	1	4
|Low_complexity|Low_complexity|Low_complexity|Low_complexity|Low_complexity|MIR|	1	6
|Simple_repeat|MIR|Alu|Simple_repeat|Alu|LINE/L2|	1	6
|Low_complexity|CR1|LINE/L2|	1	3
|LINE/L2|Low_complexity|LINE/L2|	1	3
|hAT-Charlie|LINE/L1|ERVL|	1	3
|Low_complexity|hAT-Tip100|MIR|	1	3
|LINE/L2|Simple_repeat|Low_complexity|Alu|	1	4
|ERV1|ERVL-MaLR|ERVL-MaLR|	1	3
|ERV1|ERV1|Alu|Alu|Alu|	1	5
|hAT-Charlie|Simple_repeat|Low_complexity|MIR|	1	4
|Simple_repeat|Alu|MIR|TcMar-Tc2|	1	4
|Low_complexity|Alu|hAT-Charlie|	1	3
|Simple_repeat|Low_complexity|LINE/L2|LINE/L2|Alu|	1	5
|hAT-Charlie|Alu|hAT-Charlie|Simple_repeat|	1	4
|Low_complexity|LINE/L2|hAT-Charlie|	1	3
|ERV1|LINE/L1|ERVK|LINE/L1|	1	4
|Low_complexity|Simple_repeat|Alu|Low_complexity|	1	4
|MIR|hAT|LINE/L1|	1	3
|LINE/L1|Low_complexity|Alu|snRNA|	1	4
|MIR|hAT-Charlie|MIR|Low_complexity|	1	4
|Alu|MIR|LINE/L2|ERVL-MaLR|	1	4
|Low_complexity|Alu|hAT-Tip100|ERVL|	1	4
|Low_complexity|Unknown|	1	2
|MIR|LINE/CR1|MIR|	1	3
|ERV1|Low_complexity|Low_complexity|Alu|	1	4
|MIR|Alu|Alu|Alu|MIR|MIR|	1	6
|LINE/L2|hAT-Tip100|LINE/L2|Alu|Alu|	1	5
|LINE/CR1|Alu|Alu|	1	3
|LINE/L2|LINE/L1|Simple_repeat|LINE/L1|Alu|	1	5
|LINE/L1|hAT-Charlie|LINE/L2|LINE/L1|	1	4
|ERVL-MaLR|MIR|Alu|MIR|ERVL-MaLR|	1	5
|ERV1|Alu|Alu|ERV1|	1	4
|LINE/L2|LINE/L2|Simple_repeat|LINE/L2|	1	4
|MIR|CR1|CR1|	1	3
|Low_complexity|Simple_repeat|Low_complexity|Simple_repeat|Simple_repeat|	1	5
|LINE/L2|Alu|Alu|LINE/L1|Alu|LINE/L1|	1	6
|MIR|Low_complexity|Low_complexity|Low_complexity|	1	4
|Low_complexity|MIR|Simple_repeat|Simple_repeat|	1	4
|MIR|Alu|Alu|LINE/L2|	1	4
|ERV1|Alu|ERVL-MaLR|Alu|	1	4
|Alu|rRNA|Alu|	1	3
|ERVL-MaLR|ERVL-MaLR|LINE/L2|hAT-Blackjack|Alu|	1	5
|hAT-Charlie|hAT-Charlie|Alu|	1	3
|Low_complexity|Simple_repeat|Satellite|	1	3
|Simple_repeat|MIR|MIR|Alu|	1	4
|Low_complexity|CR1|Alu|MIR|Alu|	1	5
|LINE/L2|TcMar-Tigger|Alu|LINE/L1|	1	4
|Simple_repeat|CR1|Alu|	1	3
|MIR|hAT-Charlie|Alu|hAT-Charlie|Alu|	1	5
|LINE/L2|Simple_repeat|MIR|Alu|Simple_repeat|	1	5
|Low_complexity|LINE/L1|hAT-Charlie|	1	3
|LINE/L2|TcMar-Tc2|Alu|	1	3
|LINE/L1|LINE/L1|ERVL|	1	3
|Simple_repeat|Simple_repeat|Simple_repeat|MIR|LINE/L2|	1	5
|hAT-Charlie|Alu|Low_complexity|Alu|Alu|Alu|	1	6
|LINE/L2|Alu|LINE/L2|Alu|LINE/L2|	1	5
|Alu|Alu|Simple_repeat|LINE/L1|Alu|	1	5
|scRNA|MIR|MIR|	1	3
|Simple_repeat|MIR|ERVL-MaLR|Alu|ERVL-MaLR|	1	5
|LINE/L2|LINE/L2|hAT-Charlie|	1	3
|LINE/L1|Alu|Low_complexity|Low_complexity|Low_complexity|	1	5
|hAT-Charlie|hAT|Alu|hAT-Charlie|	1	4
|tRNA|Simple_repeat|Alu|	1	3
|Simple_repeat|Low_complexity|hAT|MIR|	1	4
|hAT-Charlie|Alu|hAT-Charlie|hAT|	1	4
|Satellite|Low_complexity|	1	2
|CR1|hAT-Charlie|	1	2
|Simple_repeat|Low_complexity|Simple_repeat|Low_complexity|Simple_repeat|	1	5
|na|ERV1|	1	2
|Helitron|MIR|Alu|	1	3
|hAT-Charlie|Alu|Low_complexity|Alu|	1	4
|Alu|Simple_repeat|Alu|LINE/L1|Alu|	1	5
|Low_complexity|Low_complexity|Alu|Low_complexity|LINE/L2|	1	5
|TcMar-Tigger|hAT-Tip100|hAT-Tip100|	1	3
|Alu|TcMar-Tc2|TcMar-Tigger|Alu|TcMar-Tigger|	1	5
|ERVL-MaLR|LINE/L2|Alu|LINE/L2|	1	4
|ERVL|LINE/L1|Alu|LINE/L1|TcMar-Tigger|	1	5
|Simple_repeat|ERVL-MaLR|MIR|LINE/L2|	1	4
|Simple_repeat|Alu|Low_complexity|Alu|Alu|	1	5
|Low_complexity|Low_complexity|LINE/L2|LINE/L2|ERVL-MaLR|	1	5
|hAT|LINE/L1|	1	2
|hAT-Charlie|Simple_repeat|LINE/L1|	1	3
|Low_complexity|MIR|MIR|Low_complexity|Alu|	1	5
|Other|MIR|hAT-Charlie|	1	3
|Simple_repeat|Simple_repeat|ERVL-MaLR|	1	3
|Low_complexity|Low_complexity|Alu|hAT-Charlie|hAT-Charlie|	1	5
|LINE/L1|Simple_repeat|LINE/L1|LINE/L1|LINE/L1|	1	5
|MIR|Alu|MIR|ERV1|	1	4
|CR1|Gypsy|	1	2
|Low_complexity|LINE/L2|LINE/L1|ERV1|ERV1|	1	5
|tRNA|hAT-Charlie|tRNA|	1	3
|Alu|Simple_repeat|hAT-Charlie|ERV1|	1	4
|CR1|Simple_repeat|MIR|	1	3
|Low_complexity|Low_complexity|Alu|MIR|	1	4
|hAT-Charlie|LINE/L1|MIR|	1	3
|Alu|Low_complexity|Alu|Simple_repeat|	1	4
|Simple_repeat|MIR|hAT-Blackjack|	1	3
|Low_complexity|MIR|MIR|MIR|MIR|	1	5
|hAT|LINE/L1|hAT|Alu|	1	4
|ERVL-MaLR|Low_complexity|Low_complexity|Alu|Alu|	1	5
|Simple_repeat|Simple_repeat|Alu|Alu|LINE/L1|Alu|Alu|Alu|LINE/L1|	1	9
|Alu|Low_complexity|MIR|Alu|	1	4
|MIR|Low_complexity|LINE/L1|Low_complexity|	1	4
|Low_complexity|LINE/L2|Simple_repeat|Alu|LINE/L2|	1	5
|LINE/L1|LTR/ERVL-MaLR|	1	2
|Alu|Alu|Simple_repeat|Alu|Low_complexity|	1	5
|Alu|Alu|MIR|ERV1|	1	4
|MIR|MIR|MIR|LINE/L2|	1	4
|hAT|Alu|Simple_repeat|Alu|	1	4
|hAT-Charlie|Low_complexity|Low_complexity|hAT-Charlie|	1	4
|Simple_repeat|Low_complexity|Alu|Low_complexity|Low_complexity|Alu|	1	6
|LINE/L2|MIR|Alu|ERVL-MaLR|	1	4
|CR1|Simple_repeat|CR1|	1	3
|LTR|MIR|Alu|	1	3
|TcMar-Mariner|LINE/L1|Low_complexity|Low_complexity|LINE/L2|	1	5
|LINE/L1|LINE/L1|LINE/L1|LINE/L1|LINE/L1|LINE/L1|	1	6
|ERVL-MaLR|MIR|hAT-Blackjack|MIR|	1	4
|Alu|Alu|Alu|Alu|Alu|Alu|Alu|Alu|Alu|LINE/L1|	1	10
|LINE/CR1|Alu|	1	2
|Low_complexity|Low_complexity|LINE/L1|Alu|MIR|	1	5
|ERVL-MaLR|ERVL-MaLR|ERVL-MaLR|ERVL-MaLR|	1	4
|Dong-R4|Alu|	1	2
|Simple_repeat|Simple_repeat|Simple_repeat|LINE/L2|	1	4
|LINE/L2|LINE/L2|MIR|Low_complexity|Alu|	1	5
|Alu|ERV1|Alu|LINE/L2|	1	4
|MIR|LINE/L2|hAT-Charlie|Alu|	1	4
|LINE/L2|ERVL|Alu|MIR|	1	4
|MIR|LINE/L1|Low_complexity|Alu|	1	4
|ERVL-MaLR|MIR|hAT-Charlie|	1	3
|na|MIR|Alu|ERVL|	1	4
|Alu|Alu|Alu|Simple_repeat|Alu|ERVL|	1	6
|Simple_repeat|Low_complexity|Low_complexity|Alu|	1	4
|Simple_repeat|Simple_repeat|Low_complexity|Simple_repeat|Simple_repeat|	1	5
|Low_complexity|Low_complexity|Low_complexity|Low_complexity|LINE/L2|LINE/L1|	1	6
|MIR|Alu|RTE-X|	1	3
|LINE/L1|LINE/L1|LINE/L1|LINE/L1|	1	4
|hAT|Alu|hAT|Alu|hAT|Simple_repeat|	1	6
|TcMar-Mariner|hAT-Tip100|MIR|LINE/L2|LINE/L2|	1	5
|ERVL-MaLR|LTR/ERVL|Alu|	1	3
|Alu|Alu|Simple_repeat|Alu|LINE/L1|	1	5
|Low_complexity|Alu|hAT-Charlie|Simple_repeat|Alu|	1	5
|Simple_repeat|MIR|LINE/L2|MIR|	1	4
|Simple_repeat|Simple_repeat|LINE/L1|hAT-Charlie|	1	4
|Simple_repeat|Low_complexity|LINE/L2|hAT-Charlie|	1	4
|MIR|Alu|MIR|LINE/L1|	1	4
|Alu|Alu|ERV1|ERV1|	1	4
|Alu|LINE/L1|LINE/L1|Low_complexity|	1	4
|Alu|hAT-Blackjack|hAT-Tip100|	1	3
|Alu|ERVL|Alu|Alu|	1	4
|Low_complexity|Low_complexity|Alu|MIR|MIR|	1	5
|MIR|CR1|MIR|	1	3
|Low_complexity|MIR|ERVL-MaLR|Alu|	1	4
|hAT-Tip100|hAT-Tip100|ERVL-MaLR|	1	3
|Alu|Low_complexity|Low_complexity|LINE/L1|	1	4
|ERVL-MaLR|MIR|Alu|Low_complexity|	1	4
|LINE/L1|Simple_repeat|Alu|LINE/L2|Alu|	1	5
|Simple_repeat|MIR|Alu|Low_complexity|	1	4
|Low_complexity|Alu|MIR|Alu|	1	4
|Alu|Simple_repeat|Alu|hAT-Tip100|	1	4
|Simple_repeat|Simple_repeat|hAT-Tip100|ERV1|	1	4
|Alu|MIR|MIR|MIR|Alu|Simple_repeat|	1	6
|Simple_repeat|Low_complexity|MIR|hAT-Charlie|MIR|	1	5
|MIR|MIR|tRNA|LINE/L1|	1	4
|MIR|LINE/L2|Alu|LINE/L2|Simple_repeat|LINE/L2|	1	6
|Simple_repeat|Simple_repeat|Alu|Alu|MIR|	1	5
|LINE/L2|MIR|ERV1|Alu|	1	4
|hAT-Charlie|hAT-Blackjack|ERVL-MaLR|	1	3
|Satellite|Simple_repeat|Alu|	1	3
|ERVL-MaLR|ERVL-MaLR|MIR|	1	3
|Alu|Alu|Alu|LINE/L1|ERV1|	1	5
|Low_complexity|MIR|CR1|hAT-Charlie|hAT-Charlie|	1	5
|ERVL|TcMar-Tigger|	1	2
|hAT-Tip100|Low_complexity|Low_complexity|	1	3
|Low_complexity|Simple_repeat|MIR|hAT-Charlie|	1	4
|ERVL|Simple_repeat|Low_complexity|Simple_repeat|	1	4
|Low_complexity|CR1|hAT|	1	3
|ERV1|Alu|ERV1|ERV1|Alu|Alu|	1	6
|Simple_repeat|Low_complexity|Simple_repeat|Simple_repeat|Simple_repeat|	1	5
|hAT|Alu|Simple_repeat|Alu|Simple_repeat|Alu|Alu|	1	7
|ERVL|hAT-Blackjack|Alu|	1	3
|hAT-Charlie|LINE/L1|Alu|ERV1|	1	4
|hAT-Tip100|Simple_repeat|	1	2
|LINE/CR1|Low_complexity|ERVL-MaLR|	1	3
|Simple_repeat|LINE/L1|ERVL-MaLR|	1	3
|LINE/L2|Gypsy|	1	2
|Simple_repeat|Low_complexity|Alu|Simple_repeat|Alu|	1	5
|hAT-Charlie|hAT-Charlie|hAT-Charlie|hAT-Charlie|	1	4
|Simple_repeat|Low_complexity|MIR|LINE/L2|	1	4
|Alu|Simple_repeat|Simple_repeat|Simple_repeat|ERV1|	1	5
|MIR|LINE/L2|LINE/L1|hAT-Tip100|	1	4
|Simple_repeat|Simple_repeat|ERVL|LINE/L1|LINE/L1|	1	5
|hAT-Blackjack|TcMar-Tigger|	1	2
|Alu|Alu|Gypsy|	1	3
|LINE/L2|SINE|	1	2
|Alu|LINE/L1|Low_complexity|Low_complexity|LINE/L1|	1	5
|hAT-Charlie|hAT-Charlie|hAT-Charlie|	1	3
|MIR|LINE/L2|hAT|Alu|hAT|LINE/L2|	1	6
|Alu|MIR|ERV1|Alu|	1	4
|MIR|LINE/L2|Simple_repeat|Simple_repeat|LINE/L2|	1	5
|LINE/L2|MIR|ERVL-MaLR|	1	3
|Low_complexity|LINE/L2|hAT-Tip100|Alu|	1	4
|Simple_repeat|LINE/L1|ERVL-MaLR|Alu|	1	4
|MIR|hAT|MIR|Low_complexity|Low_complexity|	1	5
|LINE/L1|ERVL-MaLR|ERVL-MaLR|	1	3
|MIR|MIR|hAT-Charlie|ERVL-MaLR|	1	4
|Low_complexity|Low_complexity|Alu|Simple_repeat|Alu|	1	5
|Simple_repeat|Alu|Low_complexity|hAT-Blackjack|	1	4
|Low_complexity|Low_complexity|Low_complexity|MIR|hAT-Charlie|LINE/L2|	1	6
|MIR|Simple_repeat|Alu|Alu|Alu|	1	5
|Simple_repeat|Alu|Low_complexity|LINE/L2|LINE/L2|	1	5
|Alu|ERVL-MaLR|Alu|ERVL-MaLR|LINE/L1|	1	5
|Alu|hAT-Blackjack|Alu|hAT-Blackjack|	1	4
|Simple_repeat|Alu|TcMar-Tigger|	1	3
|LINE/L2|Simple_repeat|Alu|LINE/L2|Alu|LINE/L2|	1	6
|Low_complexity|Low_complexity|MIR|Low_complexity|MIR|	1	5
|Simple_repeat|Alu|ERVL-MaLR|Alu|	1	4
|LINE/L1|LINE/L1|LINE/L2|	1	3
|hAT-Charlie|ERV1|Alu|	1	3
|MIR|hAT-Blackjack|Alu|	1	3
|ERVL-MaLR|Alu|Low_complexity|	1	3
|ERVL|Alu|ERVL|hAT-Charlie|	1	4
|DNA|MIR|hAT-Charlie|	1	3
|Alu|MIR|Alu|MIR|Alu|	1	5
|Low_complexity|hAT-Charlie|ERV1|Alu|ERV1|	1	5
|MIR|MIR|Alu|MIR|LINE/L1|	1	5
|Unknown|LINE/L2|	1	2
|Alu|Alu|Simple_repeat|LINE/L1|	1	4
|ERVL-MaLR|hAT-Charlie|Simple_repeat|hAT-Charlie|Alu|	1	5
|LINE/L1|LINE/L1|LINE/L1|ERVL-MaLR|	1	4
|Deu|LINE/L2|Simple_repeat|	1	3
|Simple_repeat|Low_complexity|MIR|MIR|LINE/L2|	1	5
|Simple_repeat|Low_complexity|Low_complexity|Alu|LINE/L2|	1	5
|Alu|Alu|Alu|Low_complexity|	1	4
|LINE/L2|LINE/L2|ERV1|	1	3
|Low_complexity|Simple_repeat|MIR|Simple_repeat|	1	4
|PiggyBac|LINE/L1|	1	2
|LINE/L2|Simple_repeat|Simple_repeat|	1	3
|Low_complexity|hAT-Charlie|Alu|Alu|Alu|	1	5
|LINE/L2|Alu|hAT-Charlie|	1	3
|Simple_repeat|Simple_repeat|Low_complexity|Alu|Alu|Low_complexity|	1	6
|Simple_repeat|LINE/L2|MIR|MIR|LINE/L2|LINE/L2|	1	6
|ERVL|Alu|LINE/L1|	1	3
|LINE/L1|Simple_repeat|LINE/L1|Simple_repeat|LINE/L1|	1	5
|LINE/L2|Low_complexity|hAT-Tip100|	1	3
|hAT-Charlie|Alu|Low_complexity|MIR|TcMar-Tigger|	1	5
|MIR|hAT-Charlie|Alu|hAT-Charlie|MIR|	1	5
|Simple_repeat|Low_complexity|Low_complexity|MIR|LINE/L1|	1	5
|LINE/L2|ERVL-MaLR|ERVL-MaLR|	1	3
|LINE/L2|LINE/L2|Low_complexity|LINE/L2|Simple_repeat|	1	5
|Simple_repeat|LINE/L2|ERVL|ERVL|	1	4
|Low_complexity|hAT-Charlie|LINE/L1|	1	3
|MIR|Alu|MIR|Low_complexity|	1	4
|hAT|Alu|Alu|Simple_repeat|	1	4
|LINE/L2|Alu|hAT-Tip100|	1	3
|Low_complexity|MIR|LINE/L2|Low_complexity|	1	4
|LINE/L1|hAT|Alu|	1	3
|MIR|hAT-Charlie|LINE/L1|LINE/L1|	1	4
|Simple_repeat|ERVL|LINE/L2|	1	3
|RTE-X|ERVL-MaLR|	1	2
|Low_complexity|Low_complexity|Simple_repeat|Simple_repeat|Simple_repeat|Low_complexity|	1	6
|MIR|MIR|LINE/L2|CR1|	1	4
|Low_complexity|Alu|Simple_repeat|LINE/L1|Alu|	1	5
|LINE/L1|Alu|Alu|ERVL|	1	4
|LINE/L1|LINE/L1|LINE/L1|Simple_repeat|LINE/L1|	1	5
|Low_complexity|hAT-Charlie|hAT-Charlie|hAT-Charlie|	1	4
|LINE/L2|LINE/L2|TcMar-Tigger|LINE/L2|	1	4
|hAT-Charlie|LINE/L2|LINE/L2|Alu|Simple_repeat|MIR|	1	6
|LINE/L2|ERV1|ERV1|ERV1|	1	4
|Low_complexity|Simple_repeat|Alu|Alu|Simple_repeat|LINE/L1|	1	6
|Low_complexity|ERVL|ERVL|	1	3
|Low_complexity|Simple_repeat|Simple_repeat|Simple_repeat|MIR|	1	5
|Low_complexity|Simple_repeat|Simple_repeat|Low_complexity|Simple_repeat|Low_complexity|Low_complexity|	1	7
|Alu|Alu|ERV1|Alu|	1	4
|Alu|Simple_repeat|Alu|ERV1|Alu|	1	5
|Low_complexity|LINE/L2|LINE/L2|MIR|	1	4
|LINE/L2|LINE/L1|Alu|LINE/L1|Alu|	1	5
|Simple_repeat|Simple_repeat|Alu|MIR|Simple_repeat|	1	5
|hAT-Charlie|Alu|hAT-Charlie|Alu|hAT-Charlie|ERV1|	1	6
|hAT-Tip100|LINE/L2|Simple_repeat|Alu|	1	4
|CR1|LINE/L2|Alu|LINE/L2|MIR|	1	5
|Alu|Alu|Alu|Simple_repeat|Alu|ERV1|Alu|	1	7
|Alu|Alu|Alu|MIR|Alu|	1	5
|Alu|TcMar-Mariner|Alu|	1	3
|CR1|MIR|MIR|ERVL|	1	4
|ERVL-MaLR|LINE/L1|ERVL-MaLR|	1	3
|Alu|hAT|Alu|Alu|	1	4
|TcMar-Mariner|Alu|	1	2
|Alu|CR1|Alu|	1	3
|TcMar-Mariner|LINE/L2|	1	2
|LTR|Low_complexity|LINE/L1|	1	3
|Low_complexity|MIR|MIR|MIR|	1	4
|MIR|Alu|MIR|Simple_repeat|MIR|	1	5
|ERV1|Alu|Simple_repeat|	1	3
|hAT-Tip100|MIR|LINE/L2|	1	3
|Low_complexity|MIR|LINE/L1|MIR|	1	4
|LINE/L1|Alu|Simple_repeat|LINE/L2|	1	4
|hAT-Blackjack|Simple_repeat|Alu|Simple_repeat|Alu|	1	5
|hAT-Charlie|LINE/L2|Alu|Alu|	1	4
|Alu|CR1|Alu|Alu|	1	4
|LINE/CR1|CR1|	1	2
|Low_complexity|hAT-Tip100|ERVL-MaLR|	1	3
|Low_complexity|MIR|MIR|Alu|MIR|	1	5
|CR1|LINE/L1|Alu|	1	3
|Simple_repeat|LINE/L1|ERV1|	1	3
|hAT|LINE/L1|Alu|	1	3
|LINE/L1|ERVL-MaLR|ERVL-MaLR|LINE/L1|	1	4
|Alu|LINE/L1|LINE/L2|LINE/L2|	1	4
|hAT-Charlie|ERV1|Simple_repeat|	1	3
|MIR|ERV1|hAT-Charlie|	1	3
|LTR/ERVL|Alu|	1	2
|ERVL|LINE/L1|Simple_repeat|	1	3
|Alu|ERVL-MaLR|Alu|ERVL-MaLR|LINE/L1|Simple_repeat|	1	6
|na|Alu|na|	1	3
|LINE/L1|LINE/L1|LINE/L1|Simple_repeat|	1	4
|Low_complexity|Simple_repeat|Low_complexity|Low_complexity|LINE/L2|	1	5
|Alu|MIR|ERVL-MaLR|ERVL-MaLR|	1	4
|hAT-Charlie|LINE/L2|MIR|	1	3
|LINE/L1|Alu|ERV1|Alu|ERV1|	1	5
|hAT-Blackjack|Alu|hAT-Blackjack|LINE/L1|	1	4
|Simple_repeat|hAT-Charlie|hAT-Charlie|LINE/L2|MIR|	1	5
|Low_complexity|Satellite|Satellite|	1	3
|TcMar-Tigger|LINE/L2|ERVL-MaLR|LINE/L2|	1	4
|MIR|LINE/L2|MIR|MIR|LINE/L1|Simple_repeat|MIR|	1	7
|MIR|MIR|Alu|MIR|MIR|	1	5
|Low_complexity|Low_complexity|MIR|MIR|Alu|	1	5
|Alu|Alu|Alu|LINE/L1|Alu|	1	5
|Low_complexity|Alu|Alu|ERVL|	1	4
|hAT-Charlie|TcMar-Tigger|Alu|	1	3
|Simple_repeat|MIR|MIR|Simple_repeat|	1	4
|TcMar-Tigger|Alu|TcMar-Tigger|hAT-Charlie|Alu|hAT-Charlie|	1	6
|hAT|LINE/L1|hAT-Charlie|LINE/L2|MIR|	1	5
|Simple_repeat|TcMar-Tigger|Alu|Alu|	1	4
|Simple_repeat|TcMar-Tigger|LINE/L2|	1	3
|Low_complexity|Low_complexity|Simple_repeat|Alu|Alu|	1	5
|Low_complexity|MIR|ERVL|MIR|	1	4
|ERV1|hAT-Tip100|MIR|	1	3
|Alu|LINE/L2|ERVL|	1	3
|Simple_repeat|ERVL|Simple_repeat|	1	3
|Low_complexity|Alu|TcMar-Tigger|Alu|	1	4
|MIR|Alu|LINE/L1|Alu|	1	4
|Low_complexity|LINE/L2|hAT-Charlie|Alu|	1	4
|CR1|Simple_repeat|Low_complexity|Simple_repeat|Simple_repeat|Low_complexity|Low_complexity|	1	7
|Alu|Alu|Alu|Alu|Simple_repeat|Alu|LINE/L1|	1	7
|tRNA|MIR|LINE/L2|	1	3
|hAT-Tip100|hAT-Tip100|hAT-Tip100|	1	3
|hAT-Charlie|Low_complexity|LINE/L1|LINE/L1|	1	4
|TcMar-Tc2|MIR|Alu|MIR|LINE/L2|	1	5
|Simple_repeat|LINE/L2|ERVL-MaLR|Alu|	1	4
|LINE/L2|hAT-Charlie|LINE/L1|	1	3
|Alu|ERVL-MaLR|LINE/L1|	1	3
|Low_complexity|Gypsy|Simple_repeat|	1	3
|Alu|Simple_repeat|MIR|Low_complexity|Low_complexity|Low_complexity|Alu|LINE/L1|	1	8
|CR1|MIR|PiggyBac|	1	3
|Low_complexity|ERVK|	1	2
|DNA|LINE/L2|	1	2
|ERVL-MaLR|MIR|Simple_repeat|	1	3
|Simple_repeat|Simple_repeat|MIR|Alu|	1	4
|LINE/L2|Simple_repeat|LINE/L2|hAT-Charlie|MIR|	1	5
|MIR|LINE/L2|Simple_repeat|LINE/L2|Alu|Alu|	1	6
|ERVL-MaLR|ERV1|LINE/L1|ERV1|	1	4
|Simple_repeat|Simple_repeat|Simple_repeat|MIR|Simple_repeat|	1	5
|Alu|Alu|LINE/L2|ERV1|	1	4
|SINE|	1	1
|MIR|Simple_repeat|LINE/L1|Alu|LINE/L1|	1	5
|Low_complexity|TcMar-Tigger|Alu|	1	3
|hAT|LINE/L2|Alu|ERVL|	1	4
|Low_complexity|Simple_repeat|LINE/L2|MIR|LINE/L2|LINE/L1|Alu|	1	7
|LINE/L2|Simple_repeat|LINE/L2|ERV1|	1	4
|Alu|hAT-Charlie|hAT-Charlie|Simple_repeat|Alu|	1	5
|Simple_repeat|ERVL|LINE/L1|hAT-Charlie|	1	4
|Alu|Alu|hAT-Charlie|LINE/L1|	1	4
|ERVL|LINE/L1|ERVL-MaLR|LINE/L1|	1	4
|Simple_repeat|LINE/L2|MIR|MIR|MIR|	1	5
|Alu|Alu|Low_complexity|Alu|Alu|	1	5
|MIR|Low_complexity|Low_complexity|Alu|	1	4
|Simple_repeat|LINE/L1|MIR|LINE/L1|	1	4
|hAT-Charlie|MIR|MIR|Simple_repeat|Alu|	1	5
|hAT-Tip100|Alu|Gypsy|Alu|	1	4
|Low_complexity|LINE/CR1|Low_complexity|hAT-Charlie|	1	4
|ERV1|MIR|ERV1|	1	3
|MIR|Alu|Alu|Alu|Simple_repeat|MIR|Alu|	1	7
|tRNA|MIR|Alu|MIR|Low_complexity|	1	5
|TcMar-Mariner|LINE/L1|	1	2
|MIR|LINE/L2|Alu|Alu|Alu|	1	5
|Alu|Simple_repeat|Alu|ERVL-MaLR|	1	4
|TcMar-Mariner|MIR|Simple_repeat|MIR|hAT-Charlie|hAT-Charlie|TcMar-Mariner|	1	7
|ERV1|LINE/L1|LINE/L1|Alu|ERVL-MaLR|Alu|hAT-Charlie|Alu|	1	8
|ERV1|LINE/L1|Alu|	1	3
|Simple_repeat|Alu|Low_complexity|Alu|CR1|	1	5
|Simple_repeat|Low_complexity|MIR|LINE/L1|	1	4
|Low_complexity|Low_complexity|Low_complexity|Low_complexity|LINE/L2|	1	5
|hAT-Charlie|hAT-Charlie|hAT-Charlie|LINE/L1|	1	4
|Low_complexity|LINE/L2|ERV1|	1	3
|LINE/L1|Alu|Simple_repeat|LINE/L1|Alu|	1	5
|Alu|Simple_repeat|CR1|	1	3
|Low_complexity|rRNA|	1	2
|Alu|Low_complexity|MIR|ERV1|scRNA|Low_complexity|	1	6
|hAT-Tip100|ERVL-MaLR|	1	2
|Simple_repeat|LINE/L1|Low_complexity|MIR|	1	4
|hAT-Charlie|Simple_repeat|hAT-Charlie|	1	3
|LINE/L2|LINE/L2|LINE/L2|LINE/L2|Alu|	1	5
|LINE/L2|Alu|LINE/L1|LINE/L2|	1	4
|LINE/L1|LINE/L2|Gypsy|	1	3
|Alu|LINE/L1|Low_complexity|Low_complexity|	1	4
|Simple_repeat|Alu|MIR|ERV1|	1	4
|MIR|Low_complexity|Low_complexity|Gypsy|	1	4
|Low_complexity|Simple_repeat|Alu|LINE/L1|ERV1|	1	5
|Alu|Alu|Low_complexity|Low_complexity|Alu|Alu|	1	6
|tRNA|Alu|LINE/L1|Low_complexity|	1	4
|TcMar-Tigger|Simple_repeat|TcMar-Tigger|Alu|	1	4
|TcMar-Tigger|Low_complexity|	1	2
|Low_complexity|CR1|hAT-Charlie|	1	3
|hAT-Tip100|Gypsy|	1	2
|Alu|LINE/L1|Alu|Low_complexity|	1	4
|MIR|MIR|MIR|MIR|MIR|	1	5
|hAT-Charlie|hAT-Charlie|hAT-Blackjack|	1	3
|Simple_repeat|Simple_repeat|ERVK|	1	3
|ERVL|Alu|ERVL|Simple_repeat|	1	4
|MIR|Alu|hAT-Charlie|LINE/L1|Alu|	1	5
|ERVL-MaLR|Alu|Simple_repeat|ERVL-MaLR|	1	4
|MIR|Alu|Low_complexity|Low_complexity|Alu|	1	5
|Deu|Simple_repeat|	1	2
|Low_complexity|hAT-Charlie|Alu|Low_complexity|	1	4
|MIR|Alu|Simple_repeat|LINE/CR1|MIR|	1	5
|MIR|hAT|Alu|Simple_repeat|	1	4
|Simple_repeat|Simple_repeat|Alu|LINE/L2|Simple_repeat|Alu|	1	6
|LINE/L2|Alu|Alu|LINE/L1|	1	4
|CR1|TcMar|Alu|TcMar|	1	4
|ERVL-MaLR|LINE/L1|LINE/L1|RTE-X|Alu|ERV1|	1	6
|hAT-Charlie|MIR|MIR|MIR|	1	4
|Low_complexity|Alu|ERVL|LINE/L2|	1	4
|Low_complexity|Low_complexity|Low_complexity|MIR|Low_complexity|Low_complexity|Low_complexity|	1	7
|Low_complexity|Low_complexity|CR1|Alu|	1	4
|ERVL-MaLR|Alu|ERVL-MaLR|ERVL-MaLR|Simple_repeat|Low_complexity|Alu|	1	7
|Alu|TcMar-Mariner|Alu|Alu|ERVL|ERV1|	1	6
|CR1|hAT-Charlie|CR1|	1	3
|Low_complexity|Low_complexity|LINE/L1|LINE/L2|	1	4
|hAT-Charlie|MIR|ERV1|Alu|ERV1|Simple_repeat|	1	6
|Low_complexity|Simple_repeat|hAT-Charlie|	1	3
|LINE/L2|Low_complexity|MIR|MIR|	1	4
|LINE/L2|Alu|Low_complexity|Low_complexity|MIR|	1	5
|LINE/L2|LINE/L1|hAT-Blackjack|ERV1|	1	4
|ERV1|LINE/L2|hAT-Charlie|	1	3
|LINE/L1|Low_complexity|hAT-Charlie|	1	3
|Simple_repeat|Simple_repeat|Low_complexity|MIR|MIR|MIR|	1	6
|CR1|Alu|Alu|CR1|	1	4
|hAT|LINE/L1|hAT-Charlie|	1	3
|Low_complexity|Low_complexity|hAT-Blackjack|Alu|	1	4
|Low_complexity|hAT|Simple_repeat|	1	3
|Alu|LINE/CR1|	1	2
|Low_complexity|Low_complexity|Low_complexity|hAT-Charlie|	1	4
|Alu|Simple_repeat|Low_complexity|	1	3
|CR1|Simple_repeat|Simple_repeat|Simple_repeat|	1	4
|Low_complexity|LINE/L2|LINE/L2|ERV1|	1	4
|TcMar-Tigger|Alu|LINE/L2|	1	3
|MIR|Alu|ERV1|Alu|	1	4
|Low_complexity|Low_complexity|Low_complexity|LTR/ERV1|	1	4
|Alu|MIR|MIR|ERVL|	1	4
|Low_complexity|LINE/L1|LINE/L2|	1	3
|ERVL-MaLR|LINE/L1|LINE/L1|LINE/L1|	1	4
|hAT-Charlie|MIR|ERVL|	1	3
|Low_complexity|Low_complexity|Simple_repeat|Low_complexity|Simple_repeat|MIR|	1	6
|ERVL|LINE/L2|MIR|	1	3
|MIR|Simple_repeat|MIR|Alu|MIR|	1	5
|Alu|Low_complexity|Alu|Alu|Alu|Alu|	1	6
|MIR|TcMar|	1	2
|MIR|hAT-Charlie|Simple_repeat|Alu|	1	4
|TcMar-Tc2|MIR|ERV1|	1	3
|LINE/L2|Alu|MIR|LINE/L2|ERVL-MaLR|	1	5
|Simple_repeat|Simple_repeat|hAT|	1	3
|Simple_repeat|ERVL-MaLR|MIR|	1	3
|Low_complexity|Alu|LINE/L2|MIR|	1	4
|LINE/L2|Alu|Alu|Low_complexity|Gypsy|Simple_repeat|Alu|	1	7
|ERVK|Low_complexity|	1	2
|CR1|MIR|MIR|	1	3
|LINE/L1|ERV1|LINE/L1|Low_complexity|Simple_repeat|Low_complexity|	1	6
|Alu|Low_complexity|Alu|LINE/L1|	1	4
|Low_complexity|Low_complexity|Low_complexity|Low_complexity|Simple_repeat|Low_complexity|Simple_repeat|	1	7
|Low_complexity|snRNA|	1	2
|Alu|Alu|Alu|Alu|Alu|Alu|	1	6
|LTR/ERVL-MaLR|ERVL-MaLR|	1	2
|MIR|Simple_repeat|LINE/L1|snRNA|ERVL|	1	5
|ERVL-MaLR|hAT-Blackjack|hAT-Blackjack|	1	3
|ERVL|ERV1|Alu|ERV1|	1	4
|SINE|LINE/L2|	1	2
|MIR|Alu|ERV1|LINE/L2|	1	4
|hAT-Charlie|MIR|CR1|CR1|	1	4
|LINE/L1|hAT|Alu|Alu|Alu|	1	5
|LINE/L2|TcMar-Tigger|Alu|	1	3
|LINE/L1|Simple_repeat|hAT-Charlie|MIR|	1	4
|LINE/CR1|LINE/L1|Alu|	1	3
|MIR|ERVL-MaLR|Simple_repeat|ERVL-MaLR|	1	4
|TcMar-Tigger|Alu|ERVL|ERVL|	1	4
|Alu|Alu|Simple_repeat|LTR/ERV1|	1	4
|LINE/L1|hAT-Charlie|hAT-Charlie|Low_complexity|	1	4
|RTE-X|LINE/L2|ERVL-MaLR|	1	3
|TcMar-Tigger|MIR|	1	2
|TcMar-Tigger|Alu|Alu|LINE/L2|	1	4
|Alu|LINE/L2|Unknown|Gypsy|	1	4
|LINE/L2|hAT-Charlie|hAT-Charlie|LINE/L1|Alu|	1	5
|Simple_repeat|DNA|MIR|	1	3
|MIR|Alu|LINE/CR1|Alu|	1	4
|LINE/L2|Alu|LINE/L2|LINE/L2|Alu|	1	5
|Low_complexity|Low_complexity|DNA|hAT-Charlie|	1	4
|Simple_repeat|MIR|hAT-Charlie|hAT-Charlie|	1	4
|hAT-Charlie|hAT-Tip100|	1	2
|Deu|MIR|MIR|	1	3
|ERV1|Alu|Alu|Simple_repeat|	1	4
|Simple_repeat|Low_complexity|MIR|MIR|	1	4
|MIR|CR1|ERV1|	1	3
|LINE/L2|ERV1|Alu|Alu|ERV1|	1	5
|Low_complexity|snRNA|Simple_repeat|hAT-Tip100|	1	4
|TcMar-Mariner|hAT|snRNA|	1	3
|Simple_repeat|Alu|Simple_repeat|LINE/L1|	1	4
|Simple_repeat|hAT-Charlie|Alu|MIR|	1	4
|hAT|LINE/L1|ERVL-MaLR|Alu|	1	4
|MIR|LINE/L2|Satellite|	1	3
|hAT-Charlie|Alu|Alu|hAT-Charlie|	1	4
|LINE/L2|ERVL-MaLR|LINE/L2|	1	3
|Alu|LINE/L1|TcMar-Tigger|ERVL-MaLR|LINE/L1|	1	5
|LINE/L2|snRNA|MIR|LINE/L2|	1	4
|ERV1|Alu|ERV1|ERV1|Simple_repeat|Alu|	1	6
|hAT-Charlie|Low_complexity|Low_complexity|	1	3
|LINE/L2|Alu|LINE/L2|Alu|Alu|	1	5
|LINE/L2|hAT-Charlie|MIR|	1	3
|Low_complexity|TcMar-Tigger|TcMar-Tigger|Simple_repeat|	1	4
|MIR|MIR|LINE/L2|MIR|LINE/L2|	1	5
|TcMar-Tigger|Low_complexity|Alu|	1	3
|LINE/L2|Alu|LINE/L2|hAT-Blackjack|	1	4
|Low_complexity|Low_complexity|Simple_repeat|LINE/L2|Low_complexity|	1	5
|Alu|Low_complexity|LINE/L1|Alu|	1	4
|Simple_repeat|Low_complexity|ERVL|LINE/L1|	1	4
|Simple_repeat|Simple_repeat|Simple_repeat|LINE/L2|MIR|	1	5
|Low_complexity|hAT-Charlie|Simple_repeat|hAT-Charlie|	1	4
|ERVL-MaLR|ERVL|ERVL-MaLR|	1	3
|Alu|Simple_repeat|Low_complexity|Alu|LINE/L1|	1	5
|LINE/L2|LINE/L1|Simple_repeat|	1	3
|Low_complexity|LINE/L1|LINE/L1|LINE/L1|Alu|	1	5
|ERVL|Simple_repeat|hAT-Blackjack|	1	3
|MIR|LINE/L2|LINE/L2|Low_complexity|	1	4
|Alu|hAT-Charlie|Alu|MIR|	1	4
|Low_complexity|Low_complexity|LINE/L1|LINE/L1|	1	4
|Simple_repeat|ERV1|TcMar-Tigger|LINE/L1|Alu|	1	5
|LINE/L2|Alu|LINE/L1|Simple_repeat|Alu|	1	5
|Low_complexity|MIR|Alu|Simple_repeat|Simple_repeat|	1	5
|MIR|Simple_repeat|Simple_repeat|Alu|	1	4
|Low_complexity|MIR|Alu|ERVL|	1	4
|Simple_repeat|MIR|MIR|hAT-Tip100|	1	4
|Alu|ERVL-MaLR|LINE/L2|Helitron|	1	4
|LINE/L1|Alu|LINE/L1|Simple_repeat|	1	4
|Alu|ERV1|ERVL|	1	3
|hAT|Alu|LINE/L2|	1	3
|MIR|hAT-Charlie|Alu|Simple_repeat|	1	4
|Low_complexity|MIR|Simple_repeat|MIR|Alu|MIR|	1	6
|Alu|hAT-Blackjack|	1	2
|Low_complexity|hAT|hAT-Charlie|	1	3
|Alu|ERV1|Alu|Alu|ERV1|MIR|	1	6
|Alu|scRNA|LINE/L2|	1	3
|Simple_repeat|Low_complexity|Low_complexity|Low_complexity|Low_complexity|Low_complexity|	1	6
|CR1|MIR|MIR|Alu|	1	4
|LINE/L2|Helitron|	1	2
|ERVL|LINE/L1|Simple_repeat|LINE/L1|Alu|LINE/L1|	1	6
|MIR|MIR|MIR|hAT|	1	4
|Simple_repeat|LINE/L1|hAT-Charlie|ERVL|	1	4
|Alu|Low_complexity|Simple_repeat|Low_complexity|Simple_repeat|	1	5
|Alu|Simple_repeat|LINE/L1|Alu|Simple_repeat|LINE/L1|Alu|	1	7
|Low_complexity|Simple_repeat|hAT|	1	3
|LINE/L2|Alu|MIR|Alu|	1	4
|Low_complexity|Low_complexity|Low_complexity|LINE/CR1|MIR|	1	5
|ERVL-MaLR|rRNA|LINE/L1|	1	3
|Low_complexity|Low_complexity|LINE/L2|MIR|	1	4
|Simple_repeat|Alu|Low_complexity|LINE/L1|Alu|LINE/L1|	1	6
|ERVL-MaLR|LINE/L2|LINE/L2|LINE/L2|	1	4
|MIR|TcMar-Mariner|LINE/L2|	1	3
|Alu|Low_complexity|Alu|Low_complexity|hAT-Charlie|Low_complexity|Simple_repeat|Alu|	1	8
|Simple_repeat|Low_complexity|Low_complexity|Low_complexity|LINE/L2|	1	5
|LINE/CR1|TcMar-Tigger|	1	2
|Low_complexity|MIR|Alu|LINE/L1|Simple_repeat|	1	5
|MIR|ERVL-MaLR|Alu|LINE/L2|	1	4
|LINE/L1|RTE-X|	1	2
|ERVL-MaLR|ERVL|Simple_repeat|ERVL-MaLR|	1	4
|Alu|LINE/L2|ERV1|	1	3
|Alu|Alu|MIR|ERVL|	1	4
|MIR|CR1|Alu|CR1|	1	4
|TcMar-Mariner|LINE/L1|LINE/L1|	1	3
|Alu|MIR|Simple_repeat|Alu|Alu|	1	5
|Low_complexity|ERVL-MaLR|ERVL|	1	3
|MIR|CR1|MIR|MIR|	1	4
|Low_complexity|Alu|Simple_repeat|MIR|	1	4
|Alu|Low_complexity|Low_complexity|Alu|	1	4
|LINE/L1|LINE/L1|TcMar-Tigger|	1	3
|Low_complexity|Low_complexity|Alu|ERVL-MaLR|	1	4
|Simple_repeat|CR1|MIR|CR1|	1	4
|LINE/L1|Simple_repeat|LINE/L1|Alu|LINE/L1|Alu|	1	6
|CR1|LINE/L2|LINE/L1|	1	3
|MIR|MIR|LINE/L2|ERV1|Alu|	1	5
|Alu|Simple_repeat|MIR|	1	3
|LINE/CR1|ERVL|	1	2
|Low_complexity|Alu|ERVL|LTR/ERVL|ERVL-MaLR|	1	5
|Alu|Alu|Simple_repeat|Alu|Alu|Alu|	1	6
|LINE/L1|Simple_repeat|Simple_repeat|	1	3
|LTR/ERVL|LTR/ERVL|ERVL-MaLR|LTR/ERVL|	1	4
|LINE/L2|LINE/L1|Alu|LINE/L1|hAT|LINE/L1|	1	6
|ERV1|Alu|Alu|Low_complexity|ERV1|Alu|	1	6
|MIR|LINE/L2|hAT|LINE/L2|Simple_repeat|Alu|	1	6
|hAT-Charlie|TcMar-Tigger|TcMar-Tigger|LINE/L2|	1	4
|Alu|ERVL-MaLR|ERVL-MaLR|hAT|LINE/L1|	1	5
|Simple_repeat|Simple_repeat|Simple_repeat|Simple_repeat|Low_complexity|	1	5
|Low_complexity|Alu|hAT-Charlie|Alu|	1	4
|RTE-X|LINE/L1|Low_complexity|	1	3
|MIR|MIR|LINE/L2|hAT-Charlie|	1	4
|Low_complexity|MIR|MIR|LINE/L2|LINE/L2|	1	5
|MIR|MIR|LINE/L2|LINE/L1|	1	4
|LINE/L2|MIR|Simple_repeat|Simple_repeat|	1	4
|MIR|LINE/L2|TcMar-Mariner|LINE/L2|hAT-Charlie|MIR|	1	6
|LINE/L1|ERVL|ERVL|Alu|	1	4
|Low_complexity|Satellite|Simple_repeat|	1	3
|hAT-Charlie|Simple_repeat|MIR|	1	3
|LINE/L1|MIR|Alu|	1	3
|LINE/L2|hAT-Tip100|Simple_repeat|	1	3
|Low_complexity|LTR/ERVL-MaLR|ERVL-MaLR|TcMar-Tigger|	1	4
|Simple_repeat|Alu|TcMar-Tigger|MIR|	1	4
|LINE/L1|ERVL-MaLR|Simple_repeat|ERVL-MaLR|	1	4
|rRNA|Alu|Alu|Alu|Simple_repeat|	1	5
|Simple_repeat|LINE/L1|ERV1|Alu|LINE/L1|	1	5
|MIR|ERVL-MaLR|Alu|	1	3
|LINE/L1|Alu|LINE/L1|Alu|Simple_repeat|	1	5
|hAT-Charlie|Low_complexity|LINE/L1|hAT-Charlie|	1	4
|MIR|hAT-Tip100|hAT-Tip100|hAT-Charlie|Alu|ERV1|	1	6
|Simple_repeat|ERVL|LINE/L1|	1	3
|Simple_repeat|Alu|ERVL|	1	3
|ERV1|MIR|Alu|	1	3
|Low_complexity|Alu|MIR|MIR|MIR|	1	5
|Alu|Simple_repeat|hAT-Charlie|Alu|Simple_repeat|	1	5
|Simple_repeat|Simple_repeat|Low_complexity|Low_complexity|Simple_repeat|	1	5
|MIR|hAT-Charlie|hAT-Charlie|LINE/L2|	1	4
|Simple_repeat|Low_complexity|Simple_repeat|Low_complexity|Low_complexity|	1	5
|MIR|LINE/L2|Simple_repeat|Alu|Alu|	1	5
|Simple_repeat|Simple_repeat|Low_complexity|Low_complexity|Simple_repeat|Low_complexity|Low_complexity|	1	7
|Simple_repeat|Simple_repeat|hAT-Tip100|ERV1|Alu|	1	5
|Simple_repeat|Simple_repeat|Simple_repeat|MIR|MIR|	1	5
|Gypsy|Simple_repeat|	1	2
|MIR|MIR|hAT|	1	3
|Low_complexity|LINE/L2|Alu|Alu|LINE/L2|Alu|	1	6
|TcMar-Tigger|CR1|	1	2
|LINE/L1|LINE/L1|Low_complexity|LINE/L1|	1	4
|Alu|hAT-Charlie|LINE/L1|Alu|LINE/L1|	1	5
|Alu|Alu|LINE/L2|Alu|Alu|	1	5
|hAT-Blackjack|Alu|hAT-Blackjack|LINE/L2|	1	4
|Simple_repeat|hAT-Charlie|hAT|hAT-Charlie|	1	4
|hAT-Charlie|Alu|hAT-Charlie|LINE/L1|Alu|	1	5
|Alu|hAT-Tip100|hAT-Tip100|	1	3
|LTR|MIR|	1	2
|hAT-Charlie|Alu|MIR|Alu|	1	4
|Alu|LINE/L1|Low_complexity|LINE/L1|	1	4
|LINE/L2|hAT|LINE/L2|Alu|	1	4
|Low_complexity|LINE/L1|Low_complexity|Alu|	1	4
|Alu|Simple_repeat|Alu|ERVL-MaLR|LINE/L2|hAT-Charlie|	1	6
|Simple_repeat|Low_complexity|ERV1|Alu|	1	4
|Alu|Alu|Alu|hAT-Tip100|	1	4
|Low_complexity|Alu|LTR/ERVL|	1	3
|ERVL-MaLR|Alu|TcMar-Tigger|Alu|	1	4
|LINE/L2|CR1|Simple_repeat|	1	3
|LINE/L2|hAT-Tip100|LINE/L2|	1	3
|Alu|hAT-Tip100|ERVL-MaLR|Alu|	1	4
|Alu|LINE/L2|Alu|Alu|Alu|	1	5
|Simple_repeat|MIR|LINE/L2|Alu|	1	4
|LINE/L2|LINE/L1|Low_complexity|Low_complexity|	1	4
|LINE/L2|LINE/L2|hAT|hAT|	1	4
|Simple_repeat|LINE/L1|ERVL|	1	3
|Alu|ERVK|	1	2
|LINE/L2|LINE/L2|hAT-Charlie|LINE/L2|	1	4
|MIR|ERVL-MaLR|LINE/L1|ERVL-MaLR|	1	4
|ERV1|LINE/L2|MIR|	1	3
|Low_complexity|hAT|MIR|LINE/L2|	1	4
|MIR|MIR|TcMar-Tigger|	1	3
|hAT-Charlie|MIR|Alu|MIR|	1	4
|TcMar-Tigger|hAT-Blackjack|TcMar-Tigger|Alu|	1	4
|ERVL-MaLR|LINE/L1|Alu|LINE/L1|ERVL-MaLR|	1	5
|Simple_repeat|Alu|LINE/L1|Simple_repeat|	1	4
|LINE/L2|LINE/L1|LINE/L2|Alu|Alu|	1	5
|Low_complexity|Alu|MIR|Simple_repeat|	1	4
|LINE/L1|ERVL|Alu|	1	3
|MIR|LINE/L1|LINE/L1|Alu|LINE/L1|	1	5
|Simple_repeat|hAT-Charlie|hAT-Charlie|	1	3
|hAT-Charlie|LINE/L2|LINE/L1|	1	3
|Alu|hAT-Charlie|MIR|MIR|	1	4
|MIR|LINE/L1|LINE/L2|	1	3
|Alu|LINE/L1|hAT|	1	3
|tRNA|Low_complexity|	1	2
|Alu|snRNA|LINE/L2|Alu|	1	4
|Simple_repeat|Low_complexity|Low_complexity|Low_complexity|Simple_repeat|Simple_repeat|Simple_repeat|	1	7
|MIR|LINE/L2|hAT-Charlie|hAT-Charlie|	1	4
|Low_complexity|Simple_repeat|Alu|CR1|	1	4
|Alu|ERVL-MaLR|Alu|Alu|Alu|ERVL-MaLR|Alu|	1	7
|LINE/L2|ERV1|ERV1|LTR/ERV1|	1	4
|MIR|Alu|LINE/L1|LINE/L1|	1	4
|Low_complexity|TcMar-Mariner|	1	2
|hAT|Alu|Alu|	1	3
|Simple_repeat|Alu|Alu|TcMar-Tigger|	1	4
|LTR/ERV1|Simple_repeat|LTR/ERV1|Alu|	1	4
|LINE/L1|ERV1|Alu|ERV1|	1	4
|MIR|TcMar-Tc2|Alu|Low_complexity|	1	4
|LINE/L2|LINE/L2|tRNA|Simple_repeat|	1	4
|Low_complexity|Low_complexity|Low_complexity|Low_complexity|Simple_repeat|MIR|	1	6
|MIR|Simple_repeat|hAT-Charlie|	1	3
|Alu|Simple_repeat|LINE/L1|Low_complexity|	1	4
|Low_complexity|LINE/L2|LINE/L1|Alu|	1	4
|Simple_repeat|ERVL-MaLR|Simple_repeat|Simple_repeat|	1	4
|Alu|LTR|	1	2
|Alu|MIR|LINE/L1|Low_complexity|Low_complexity|Alu|Simple_repeat|Alu|	1	8
|hAT-Tip100|Simple_repeat|Alu|hAT-Tip100|MIR|	1	5
|Alu|ERVL-MaLR|Simple_repeat|LINE/L1|Alu|	1	5
|Low_complexity|Low_complexity|Low_complexity|MIR|LINE/L2|	1	5
|LINE/L1|ERV1|LTR/ERV1|	1	3
|TcMar|MIR|	1	2
|LINE/L2|Simple_repeat|Alu|Low_complexity|	1	4
|Alu|LINE/L1|Alu|Alu|Alu|	1	5
|hAT-Tip100|ERVL-MaLR|ERVL|	1	3
|ERVL-MaLR|Alu|ERVL-MaLR|Alu|	1	4
|Simple_repeat|LINE/L1|LINE/L1|	1	3
|Simple_repeat|Simple_repeat|Alu|MIR|Alu|	1	5
|MIR|Alu|MIR|Simple_repeat|Alu|	1	5
|Alu|Simple_repeat|LINE/L1|LINE/L1|ERVL-MaLR|	1	5
|TcMar-Tigger|MIR|hAT-Charlie|	1	3
|LINE/L1|ERV1|LINE/L1|Simple_repeat|	1	4
|ERV1|hAT|LINE/L1|	1	3
|Alu|Alu|Alu|ERV1|Simple_repeat|Alu|	1	6
|Low_complexity|LINE/L1|LINE/L2|hAT-Charlie|	1	4
|Simple_repeat|ERVL|Alu|	1	3
|LINE/L2|MIR|Simple_repeat|MIR|	1	4
|MIR|LINE/L2|ERVL-MaLR|Alu|	1	4
|Alu|Alu|Simple_repeat|LINE/L2|	1	4
|Alu|Simple_repeat|Alu|MIR|MIR|	1	5
|Simple_repeat|Simple_repeat|Simple_repeat|MIR|	1	4
|Alu|LINE/L1|Alu|ERV1|	1	4
|hAT-Blackjack|MIR|Alu|	1	3
|Low_complexity|Simple_repeat|Alu|Alu|LINE/L1|	1	5
|Alu|Alu|MIR|LINE/L1|	1	4
|MIR|Simple_repeat|Alu|LINE/L2|	1	4
|Low_complexity|Simple_repeat|LINE/L2|Alu|	1	4
|Low_complexity|ERV1|ERV1|	1	3
|Low_complexity|LINE/L2|LINE/L2|MIR|LINE/L2|	1	5
|MIR|Simple_repeat|Gypsy|Simple_repeat|	1	4
|Alu|LINE/L2|ERVL|Alu|	1	4
|Alu|Low_complexity|LINE/L2|Alu|	1	4
|ERVL|ERVL|Alu|	1	3
|MIR|RTE-X|Simple_repeat|	1	3
|Gypsy|hAT-Blackjack|hAT-Blackjack|Gypsy|	1	4
|hAT-Charlie|LINE/L2|Simple_repeat|	1	3
|Alu|LINE/L1|LINE/L2|Simple_repeat|	1	4
|LINE/L2|ERV1|Alu|ERV1|	1	4
|CR1|LINE/L2|LINE/L2|TcMar-Tigger|TcMar-Tigger|	1	5
|ERVL|MIR|MIR|	1	3
|Gypsy|Low_complexity|	1	2
|hAT-Charlie|Alu|Simple_repeat|Alu|Alu|	1	5
|MIR|Simple_repeat|Alu|Low_complexity|	1	4
|MIR|LINE/L1|LINE/L1|TcMar-Tigger|	1	4
|hAT-Tip100|Alu|LINE/L2|Simple_repeat|	1	4
|CR1|MIR|Simple_repeat|	1	3
|MIR|hAT-Charlie|LTR/ERVL|	1	3
|CR1|MIR|ERVL-MaLR|Alu|	1	4
|MIR|MIR|LINE/L1|Alu|	1	4
|LINE/L2|LINE/L2|ERV1|Alu|	1	4
|LINE/L1|hAT|	1	2
|hAT-Charlie|CR1|TcMar-Tigger|TcMar-Tigger|	1	4
|LINE/L1|CR1|	1	2
|hAT-Tip100|LINE/L1|LTR/ERVL|	1	3
|MIR|Alu|Simple_repeat|Low_complexity|Low_complexity|	1	5
|Simple_repeat|Low_complexity|Simple_repeat|Simple_repeat|Simple_repeat|Low_complexity|Simple_repeat|	1	7
|Alu|Low_complexity|ERVL|	1	3
|Low_complexity|ERVL|Simple_repeat|hAT-Charlie|hAT-Charlie|	1	5
|LINE/L1|hAT|LINE/L1|	1	3
|Low_complexity|Alu|Alu|hAT-Charlie|	1	4
|Alu|MIR|hAT-Charlie|LINE/L1|	1	4
|LTR/ERVL|ERVL|Alu|LINE/L1|Alu|	1	5
|Alu|MIR|LINE/L2|MIR|LINE/L2|	1	5
|ERVL-MaLR|MIR|Alu|	1	3
|LINE/L1|Simple_repeat|LINE/L1|Low_complexity|	1	4
|MIR|MIR|LINE/CR1|	1	3
|MIR|Alu|Alu|Alu|Alu|MIR|	1	6
|Alu|Alu|LINE/L1|Alu|LINE/L1|	1	5
|Simple_repeat|LTR|ERVL-MaLR|	1	3
|Simple_repeat|Low_complexity|TcMar-Tigger|	1	3
|Alu|Alu|Low_complexity|Alu|LINE/L1|	1	5
|Low_complexity|Simple_repeat|hAT-Tip100|Alu|	1	4
|ERVL-MaLR|Alu|ERVL-MaLR|Low_complexity|	1	4
|Low_complexity|Alu|Low_complexity|Low_complexity|hAT-Charlie|hAT-Charlie|	1	6
|MIR|Simple_repeat|Simple_repeat|Simple_repeat|Alu|Alu|	1	6
|Low_complexity|Low_complexity|Simple_repeat|Low_complexity|Low_complexity|Simple_repeat|	1	6
|ERVL-MaLR|hAT-Charlie|Alu|	1	3
|Low_complexity|Alu|hAT-Charlie|LINE/L1|	1	4
|Low_complexity|LINE/L1|hAT|	1	3
|Low_complexity|Low_complexity|hAT-Charlie|LINE/L2|	1	4
|Low_complexity|hAT|LINE/L1|Simple_repeat|	1	4
|Alu|Alu|MIR|Alu|	1	4
|Low_complexity|Simple_repeat|Simple_repeat|LINE/L1|	1	4
|Low_complexity|LINE/L2|hAT-Tip100|hAT-Tip100|Alu|	1	5
|Alu|hAT|LINE/L1|hAT|	1	4
|LINE/L1|TcMar-Mariner|	1	2
|hAT-Tip100|MIR|MIR|MIR|	1	4
|LINE/L2|LINE/L1|Simple_repeat|Alu|	1	4
|LINE/L1|Low_complexity|LINE/L1|LINE/L1|	1	4
|Low_complexity|Simple_repeat|MIR|LINE/L2|Alu|	1	5
|Low_complexity|LINE/L1|ERV1|Simple_repeat|Alu|ERV1|	1	6
|MIR|Alu|LINE/L1|LINE/L1|Low_complexity|LINE/L1|	1	6
|MIR|ERV1|Low_complexity|	1	3
|Simple_repeat|Simple_repeat|MIR|LINE/L2|	1	4
|LINE/L2|MIR|ERVL|Alu|	1	4
|MIR|LINE/L2|hAT-Charlie|LINE/L2|Alu|	1	5
|hAT-Charlie|LINE/L2|LINE/L2|LINE/L2|	1	4
|MIR|Alu|Simple_repeat|LINE/L1|	1	4
|Simple_repeat|LINE/L1|LTR/ERVL-MaLR|	1	3
|Simple_repeat|LINE/L1|Alu|Alu|LINE/L1|Alu|	1	6
|Low_complexity|Simple_repeat|Low_complexity|LINE/L2|Simple_repeat|	1	5
|RTE-X|Alu|ERVL-MaLR|	1	3
|Low_complexity|Alu|LINE/L1|Alu|	1	4
|MIR|hAT-Tip100|hAT-Tip100|	1	3
|hAT-Charlie|ERVL-MaLR|hAT-Charlie|Simple_repeat|	1	4
|Low_complexity|Low_complexity|LINE/L2|MIR|LINE/L2|	1	5
|ERV1|Alu|ERV1|LINE/L2|	1	4
|Alu|LINE/L1|Low_complexity|Alu|	1	4
|LINE/L2|LINE/L1|Simple_repeat|LINE/L1|Low_complexity|LINE/L1|	1	6
|MIR|Alu|ERVL-MaLR|Alu|Alu|	1	5
|Alu|LTR/ERVL|Alu|	1	3
|tRNA|Alu|tRNA|	1	3
|Alu|Alu|ERVK|Simple_repeat|ERVK|	1	5
|Low_complexity|ERVL-MaLR|LINE/L2|	1	3
|Low_complexity|hAT-Charlie|hAT|	1	3
|LINE/L2|MIR|LINE/L2|LINE/L2|	1	4
|Simple_repeat|hAT-Charlie|LINE/L2|	1	3
|MIR|Alu|Simple_repeat|hAT-Blackjack|	1	4
|RNA|	1	1
|Low_complexity|MIR|hAT-Tip100|Alu|Alu|Low_complexity|	1	6
|TcMar-Tigger|LINE/L1|TcMar-Tigger|TcMar-Tigger|TcMar-Tigger|	1	5
|ERVL|LINE/L1|Alu|LINE/L1|LINE/L1|	1	5
|MIR|Simple_repeat|MIR|MIR|	1	4
|Low_complexity|LINE/L1|Alu|LINE/L1|LINE/L1|	1	5
|Low_complexity|Simple_repeat|LINE/L2|LINE/L1|	1	4
|Low_complexity|ERVL|LINE/L1|	1	3
|CR1|Alu|CR1|Alu|	1	4
|Alu|hAT-Charlie|LINE/CR1|	1	3
|Alu|hAT-Tip100|LINE/L2|hAT-Charlie|LINE/L2|	1	5
|ERVL|ERV1|	1	2
|Simple_repeat|hAT|Alu|Alu|	1	4
|Alu|Simple_repeat|ERVL-MaLR|Alu|	1	4
|LINE/L2|LINE/L1|LINE/L1|Low_complexity|	1	4
|Simple_repeat|Simple_repeat|LINE/L2|Alu|LINE/L2|	1	5
|LINE/L2|hAT-Charlie|Simple_repeat|hAT-Charlie|MIR|	1	5
|Alu|Alu|hAT-Charlie|hAT-Charlie|Alu|	1	5
|ERVL|hAT-Charlie|Alu|LINE/L1|	1	4
|MIR|Alu|hAT-Charlie|hAT-Charlie|	1	4
|Alu|Simple_repeat|LINE/L1|LINE/L1|	1	4
|Alu|Alu|LINE/L2|LINE/L1|	1	4
|Alu|MIR|MIR|Low_complexity|Low_complexity|	1	5
|ERVL|Simple_repeat|ERVL|	1	3
|LINE/L1|MIR|Simple_repeat|CR1|LINE/L2|	1	5
|Low_complexity|Simple_repeat|LINE/L2|hAT-Blackjack|Alu|	1	5
|hAT-Tip100|Alu|MIR|	1	3
|Simple_repeat|Low_complexity|Low_complexity|ERV1|	1	4
|Low_complexity|Alu|Low_complexity|Simple_repeat|	1	4
|MIR|ERV1|Alu|Alu|	1	4
|LINE/L2|LINE/L1|Simple_repeat|LINE/L1|MIR|	1	5
|Simple_repeat|na|	1	2
|Alu|ERVL-MaLR|hAT-Charlie|Alu|	1	4
|ERVL-MaLR|MIR|MIR|	1	3
|hAT-Tip100|Alu|Simple_repeat|Alu|	1	4
|Low_complexity|Low_complexity|Low_complexity|Low_complexity|Simple_repeat|Alu|	1	6
|hAT-Charlie|Alu|Simple_repeat|Simple_repeat|	1	4
|LINE/L1|LINE/L2|ERVL-MaLR|	1	3
|LINE/L2|LINE/L1|Alu|Low_complexity|LINE/L2|MIR|	1	6
|hAT|hAT|LINE/L2|	1	3
|LINE/L1|LTR/ERVL|LINE/L1|LTR/ERVL|	1	4
|Low_complexity|Low_complexity|Low_complexity|Simple_repeat|Low_complexity|Low_complexity|	1	6
|Simple_repeat|hAT-Tip100|hAT-Tip100|	1	3
|MIR|Alu|LINE/L2|Alu|	1	4
|Alu|hAT-Charlie|MIR|ERVL|ERVL|	1	5
|MIR|Alu|MIR|LINE/L2|hAT-Charlie|	1	5
|Alu|LINE/L2|hAT-Charlie|Alu|	1	4
|LINE/L2|Alu|LINE/L2|hAT|	1	4
|MIR|LINE/L2|LINE/L2|hAT-Charlie|	1	4
|CR1|Helitron|Alu|Helitron|	1	4
|Low_complexity|Simple_repeat|hAT-Charlie|TcMar-Mariner|	1	4
|hAT-Blackjack|Alu|Simple_repeat|Alu|	1	4
|Simple_repeat|LINE/L2|Alu|Simple_repeat|Alu|LINE/L2|	1	6
|MIR|LINE/L2|TcMar-Mariner|LINE/L2|	1	4
|Alu|LINE/L1|ERVK|Alu|	1	4
|Alu|Simple_repeat|Alu|Alu|MIR|	1	5
|MIR|ERVL-MaLR|ERVL-MaLR|MIR|	1	4
|MIR|Low_complexity|LINE/L1|TcMar-Mariner|ERV1|	1	5
|Alu|ERV1|LTR/ERV1|LTR/ERV1|LTR/ERV1|	1	5
|Low_complexity|Alu|ERVL-MaLR|Alu|Alu|	1	5
|LINE/L2|Simple_repeat|Simple_repeat|LINE/L2|	1	4
|CR1|CR1|Alu|	1	3
|Low_complexity|ERV1|LINE/L2|LINE/L2|	1	4
|MIR|Low_complexity|LINE/L1|TcMar-Tc2|LINE/L1|	1	5
|Alu|Alu|Alu|Alu|ERV1|	1	5
|MIR|hAT-Charlie|hAT|	1	3
|TcMar-Tigger|Alu|ERV1|Alu|TcMar-Tigger|	1	5
|LINE/L2|LINE/L1|Alu|LINE/L1|	1	4
|MIR|LINE/L1|Alu|LINE/L1|Low_complexity|	1	5
|MIR|Alu|hAT|MIR|LINE/L2|	1	5
|LINE/L2|hAT-Blackjack|LINE/L1|	1	3
|Low_complexity|MIR|ERVL-MaLR|CR1|	1	4
|Low_complexity|Low_complexity|hAT-Tip100|	1	3
|Low_complexity|hAT-Blackjack|Alu|	1	3
|Simple_repeat|CR1|MIR|	1	3
|hAT|hAT-Charlie|	1	2
|LINE/L1|Alu|Simple_repeat|Alu|	1	4
|LINE/L1|LINE/L2|Alu|	1	3
|Simple_repeat|LINE/L2|Low_complexity|LINE/L2|	1	4
|TcMar-Tc2|	1	1
|Low_complexity|LINE/L2|LINE/L1|Alu|LINE/L1|Alu|	1	6
|hAT-Charlie|RTE-BovB|	1	2
|LINE/L2|Simple_repeat|LINE/L2|ERVL|Alu|	1	5
|Simple_repeat|hAT-Charlie|MIR|	1	3
|hAT-Charlie|Simple_repeat|hAT-Charlie|LINE/L1|	1	4
|Alu|MIR|ERV1|Simple_repeat|Alu|	1	5
|Alu|ERV1|Simple_repeat|MIR|Alu|	1	5
|Simple_repeat|LINE/L1|MIR|Alu|	1	4
|LINE/L2|LINE/L2|hAT|LINE/L2|	1	4
|LINE/L2|MIR|Simple_repeat|Alu|	1	4
|MIR|CR1|ERVL-MaLR|	1	3
|Low_complexity|Low_complexity|Low_complexity|Simple_repeat|Alu|	1	5
|MIR|MIR|Alu|LINE/L1|	1	4
|Low_complexity|Simple_repeat|Low_complexity|Simple_repeat|LINE/L2|	1	5
|ERVL-MaLR|hAT-Tip100|	1	2
|Simple_repeat|Low_complexity|LINE/L2|LINE/L2|	1	4
|Other|ERVL|	1	2
|Simple_repeat|LINE/L1|Alu|Alu|LINE/L1|Simple_repeat|	1	6
|MIR|ERV1|Alu|Simple_repeat|	1	4
|hAT-Tip100|MIR|ERVL-MaLR|	1	3
|LINE/L1|Alu|Alu|LINE/L1|Alu|Simple_repeat|	1	6
|LINE/L2|MIR|Alu|Alu|	1	4
|LINE/L2|DNA|MIR|MIR|Alu|	1	5
|MIR|ERVL|Alu|	1	3
|Simple_repeat|Alu|CR1|	1	3
|LINE/L2|LINE/L2|Alu|Alu|Alu|	1	5
|Simple_repeat|Simple_repeat|hAT-Charlie|LINE/L2|	1	4
|Low_complexity|LINE/L1|Simple_repeat|Alu|	1	4
|Simple_repeat|ERV1|Low_complexity|Alu|LINE/L2|	1	5
|Low_complexity|Simple_repeat|LINE/L1|MIR|Alu|	1	5
|MIR|CR1|ERV1|CR1|	1	4
|hAT-Charlie|ERV1|LINE/L2|LINE/L2|	1	4
|LINE/L2|Alu|MIR|LINE/L2|	1	4
|Low_complexity|hAT-Charlie|Simple_repeat|LINE/L1|	1	4
|Low_complexity|Simple_repeat|Low_complexity|Simple_repeat|LINE/L2|Simple_repeat|	1	6
|Alu|hAT-Blackjack|LINE/L2|TcMar-Tigger|Alu|	1	5
|MIR|Unknown|	1	2
|Simple_repeat|Low_complexity|Low_complexity|LINE/L2|hAT-Tip100|	1	5
|Alu|Low_complexity|LINE/L1|Low_complexity|	1	4
|ERVL|LINE/L2|LINE/L2|	1	3
|LINE/L2|CR1|LINE/L2|	1	3
|Low_complexity|Simple_repeat|Low_complexity|Simple_repeat|Simple_repeat|Simple_repeat|	1	6
|Alu|LINE/L2|Alu|hAT-Charlie|	1	4
|hAT-Charlie|Alu|LINE/L1|Alu|	1	4
|ERVL-MaLR|hAT-Charlie|LINE/L2|LINE/L1|Alu|LINE/L1|	1	6
|hAT|Simple_repeat|Alu|hAT|	1	4
|hAT-Charlie|hAT-Charlie|hAT-Charlie|ERV1|	1	4
|Simple_repeat|Low_complexity|Low_complexity|Low_complexity|Simple_repeat|Simple_repeat|Simple_repeat|Low_complexity|	1	8
|Alu|MIR|LINE/L1|Simple_repeat|LINE/L1|	1	5
|Alu|hAT-Charlie|Alu|hAT-Charlie|LINE/L1|	1	5
|Low_complexity|DNA|Low_complexity|	1	3
|Low_complexity|Low_complexity|Simple_repeat|MIR|	1	4
|Alu|Alu|LINE/L2|TcMar-Tigger|	1	4
|LINE/L2|MIR|Low_complexity|Alu|Alu|	1	5
|Low_complexity|hAT-Blackjack|LINE/L1|	1	3
|Simple_repeat|Low_complexity|MIR|MIR|MIR|	1	5
|Simple_repeat|Low_complexity|MIR|Alu|MIR|	1	5
|Low_complexity|Simple_repeat|Low_complexity|Deu|Low_complexity|	1	5
|MIR|hAT-Tip100|MIR|	1	3
|Low_complexity|Low_complexity|MIR|LINE/L2|LINE/L1|	1	5
|Low_complexity|MIR|MIR|ERVL|	1	4
|Low_complexity|MIR|Alu|Simple_repeat|Alu|	1	5
|ERVK|LTR/ERVK|LTR/ERVK|	1	3
|LINE/L1|LINE/L2|Alu|LINE/L2|	1	4
|LINE/L2|MIR|MIR|MIR|MIR|MIR|MIR|MIR|MIR|MIR|MIR|MIR|MIR|MIR|MIR|	1	15
|LINE/L1|Low_complexity|Simple_repeat|Alu|Simple_repeat|Low_complexity|	1	6
|Low_complexity|Low_complexity|Simple_repeat|Alu|Simple_repeat|Low_complexity|	1	6
|Simple_repeat|LTR/ERVL|Alu|	1	3
|Alu|Alu|Low_complexity|LINE/L1|	1	4
|hAT-Charlie|hAT-Charlie|Alu|Simple_repeat|	1	4
|Alu|ERV1|Simple_repeat|ERV1|Alu|	1	5
|Simple_repeat|CR1|hAT-Charlie|Alu|Alu|	1	5
|hAT-Tip100|hAT-Tip100|LINE/L1|Alu|LINE/L1|	1	5
|Alu|LINE/L2|Simple_repeat|Simple_repeat|Alu|	1	5
|LINE/L2|MIR|TcMar-Tigger|Alu|	1	4
|Alu|Low_complexity|Simple_repeat|Simple_repeat|	1	4
|MIR|MIR|MIR|ERVL-MaLR|	1	4
|Low_complexity|LINE/L2|Alu|na|	1	4
|LINE/L2|Alu|ERV1|	1	3
|LINE/L1|hAT-Tip100|	1	2
|Low_complexity|MuDR|MuDR|	1	3
[truncated: 730 more rows]
